# Supplementary material for: Genome‐Driven Analysis Reveals the Biotechnological Potential of a Novel Paenibacillus sp. Isolated From Crude Oil
Source: Microbiologyopen. 2025 Nov 24;14(6):e70159. doi: 10.1002/mbo3.70159 (PMC12643537; doi:10.1002/mbo3.70159)
Supplement: Supplementary file 10 — Table A1: Summary of reference genomes retrieved from the NCBI RefSeq database. [file MBO3-14-e70159-s007.xlsx]

## Sheet: ST1
Organism Scientific Name	Organism Qualifier	Taxonomy id	Assembly Name	Assembly Accession	Source	Annotation	Level	Contig N50	Size	Submission Date	Gene Count	BioProject	BioSample
Paenibacillus curdlanolyticus YK9	strain: YK9	717606	ASM17961v1	GCF_000179615.1	RefSeq	GCF_000179615.1-RS_2024_12_09	Scaffold	287391	5452778	2010-08-20	4903	PRJNA49287	SAMN00015377
Paenibacillus terrae HPL-003	strain: HPL-003	985665	ASM23558v1	GCF_000235585.1	RefSeq	GCF_000235585.1-RS_2024_03_27	Complete Genome	6083395	6083395	2011-11-16	5518	PRJNA67295	SAMN02603583
Paenibacillus peoriae KCTC 3763	strain: KCTC 3763	1087481	PPe03	GCF_000236805.1	RefSeq	GCF_000236805.1-RS_2024_04_04	Scaffold	276721	5771987	2011-12-05	5185	PRJNA73251	SAMN02470185
Paenibacillus mucilaginosus K02	strain: K02	997761	ASM25853v2	GCF_000258535.2	RefSeq	GCF_000258535.2-RS_2024_04_02	Complete Genome	8819200	8819200	2013-06-10	7477	PRJNA63845	SAMN02603635
Paenibacillus senegalensis JC66	strain: JC66	1033743	ASM28551v1	GCF_000285515.1	RefSeq	GCF_000285515.1-RS_2024_12_11	Scaffold	99504	5614755	2012-07-19	4961	PRJEA70825	SAMEA2271960
Paenibacillus popilliae ATCC 14706	strain: ATCC 14706	1212764	ASM31523v1	GCF_000315235.1	RefSeq	GCF_000315235.1-RS_2024_04_07	Contig	43349	3833720	2012-11-06	4099	PRJDB192	SAMD00036628
Paenibacillus sanguinis 2301083 = DSM 16941	strain: DSM 16941	1122925	ASM37482v1	GCF_000374825.1	RefSeq	GCF_000374825.1-RS_2024_03_28	Scaffold	259833	4804136	2013-04-23	4448	PRJNA175158	SAMN02441367
Paenibacillus terrigena DSM 21567	strain: DSM 21567	1122927	ASM37484v1	GCF_000374845.1	RefSeq	GCF_000374845.1-RS_2024_05_02	Scaffold	431164	6361561	2013-04-23	5921	PRJNA175159	SAMN02440446
Paenibacillus massiliensis 2301065 = DSM 16942	strain: DSM 16942	1122921	ASM37750v1	GCF_000377505.1	RefSeq	GCF_000377505.1-RS_2024_12_09	Scaffold	406563	6385800	2013-04-23	5532	PRJNA177734	SAMN02441001
Paenibacillus daejeonensis DSM 15491	strain: DSM 15491	1122917	ASM37838v1	GCF_000378385.1	RefSeq	GCF_000378385.1-RS_2024_05_02	Scaffold	287028	7464058	2013-04-23	6471	PRJNA182395	SAMN02440993
Paenibacillus ginsengihumi DSM 21568	strain: DSM 21568	1122919	ASM38096v1	GCF_000380965.1	RefSeq	GCF_000380965.1-RS_2024_05_02	Scaffold	72772	5675308	2013-04-24	5172	PRJNA182430	SAMN02440998
Paenibacillus fonticola DSM 21315	strain: DSM 21315	1122918	ASM38190v1	GCF_000381905.1	RefSeq	GCF_000381905.1-RS_2024_03_28	Scaffold	147005	6309271	2013-04-24	5653	PRJNA185288	SAMN02441316
Paenibacillus barengoltzii G22	strain: G22	1235795	Paen_bare_G22_V1	GCF_000403375.2	RefSeq	GCF_000403375.2-RS_2024_04_22	Scaffold	258076	4781233	2013-06-14	4358	PRJNA175987	SAMN01730996
Paenibacillus assamensis DSM 18201	strain: DSM 18201	1122916	ASM42244v1	GCF_000422445.1	RefSeq	GCF_000422445.1-RS_2024_05_02	Scaffold	312996	5027965	2013-07-11	4459	PRJNA188873	SAMN02441144
Paenibacillus harenae DSM 16969	strain: DSM 16969	1122920	ASM42246v1	GCF_000422465.1	RefSeq	GCF_000422465.1-RS_2024_05_02	Scaffold	462398	6968425	2013-07-11	6325	PRJNA188874	SAMN02441473
Paenibacillus pinihumi DSM 23905 = JCM 16419	strain: DSM 23905	1122924	ASM42250v1	GCF_000422505.1	RefSeq	GCF_000422505.1-RS_2024_05_02	Scaffold	262733	6760575	2013-07-11	6067	PRJNA188876	SAMN02440803
Paenibacillus taiwanensis DSM 18679	strain: DSM 18679	1122926	ASM42512v1	GCF_000425125.1	RefSeq	GCF_000425125.1-RS_2024_05_02	Scaffold	311694	5247653	2013-07-11	4712	PRJNA188802	SAMN02440680
Paenibacillus antibioticophila	strain: GD11	1274374	Pa_GD11	GCF_000455265.1	RefSeq	GCF_000455265.1-RS_2024_12_09	Scaffold	117008	5584690	2013-08-20	5198	PRJEB1771	SAMEA2272085
Paenibacillus gorillae	isolate: G1	1243662	G1	GCF_000513275.1	RefSeq	GCF_000513275.1-RS_2024_03_21	Contig	65161	6257966	2013-11-29	5782	PRJEB622	SAMEA3138837
Paenibacillus zanthoxyli JH29	strain: JH29	1333860	s8	GCF_000520715.1	RefSeq	GCF_000520715.1-RS_2024_12_16	Contig	13835	5045676	2014-01-15	5327	PRJNA202954	SAMN02597340
Paenibacillus maysiensis	strain: 1-49	1155954	s149	GCF_000520815.1	RefSeq	GCF_000520815.1-RS_2024_04_29	Contig	42691	5617999	2014-01-15	5474	PRJNA202959	SAMN02597335
Paenibacillus pini JCM 16418	strain: JCM 16418	1236976	ASM57630v1	GCF_000576305.1	RefSeq	GCF_000576305.1-RS_2024_09_02	Contig	258739	4961801	2014-02-17	4919	PRJDB674	SAMD00000453
Paenibacillus darwinianus	strain: Br	1380763	Brdraft1	GCF_000598065.1	RefSeq	GCF_000598065.1-RS_2024_11_06	Scaffold	15865	3004450	2014-03-26	3053	PRJNA238414	SAMN02644516
Paenibacillus sabinae T27	strain: T27	1268072	ASM61250v1	GCF_000612505.1	RefSeq	GCF_000612505.1-RS_2024_03_28	Complete Genome	5270569	5270569	2014-04-04	4939	PRJNA183187	SAMN03081446
Paenibacillus tyrfis	strain: MSt1	1501230	ASM72254v1	GCF_000722545.1	RefSeq	GCF_000722545.1-RS_2024_12_09	Contig	215818	8033195	2014-07-07	7405	PRJNA246682	SAMN02769511
Paenibacillus camerounensis	strain: G4	1243663	camerounensis	GCF_000723885.1	RefSeq	NCBI Prokaryotic Genome Annotation Pipeline (PGAP)	Contig	98259	6933827	2014-05-16	6096	PRJEB624	SAMEA3139052
Paenibacillus durus	strain: DSM 1735	44251	ASM75661v1	GCF_000756615.1	RefSeq	GCF_000756615.1-RS_2024_12_11	Complete Genome	6038347	6053498	2014-09-22	5487	PRJNA259665	SAMN03010338
Paenibacillus wynnii	strain: DSM 18334	268407	Pwynnii072014	GCF_000757885.1	RefSeq	GCF_000757885.1-RS_2024_03_28	Contig	2616840	5988861	2014-09-25	5621	PRJNA258366	SAMN02996812
Paenibacillus borealis	strain: DSM 13188	160799	ASM75866v1	GCF_000758665.1	RefSeq	GCF_000758665.1-RS_2024_05_02	Complete Genome	8156808	8156808	2014-09-22	7029	PRJNA258353	SAMN02996607
Paenibacillus stellifer	strain: DSM 14472	169760	ASM75868v1	GCF_000758685.1	RefSeq	GCF_000758685.1-RS_2024_05_02	Complete Genome	5658798	5658798	2014-09-22	5304	PRJNA258354	SAMN02996608
Paenibacillus graminis	strain: DSM 15220	189425	ASM75870v1	GCF_000758705.1	RefSeq	GCF_000758705.1-RS_2024_04_26	Complete Genome	7166464	7166464	2014-09-22	6297	PRJNA258365	SAMN02996720
Paenibacillus odorifer	strain: DSM 15391	189426	ASM75872v1	GCF_000758725.1	RefSeq	GCF_000758725.1-RS_2024_04_26	Complete Genome	6812473	6812473	2014-09-22	6049	PRJNA260728	SAMN03025771
Paenibacillus beijingensis	strain: DSM 24997	1126833	ASM96109v1	GCF_000961095.1	RefSeq	GCF_000961095.1-RS_2024_03_27	Complete Genome	5749967	5749967	2015-03-24	5256	PRJNA277798	SAMN03396708
Paenibacillus wulumuqiensis	strain: Y24	1567107	ASM97196v1	GCF_000971965.1	RefSeq	GCF_000971965.1-RS_2024_12_09	Scaffold	353662	5240711	2015-04-15	4570	PRJNA279433	SAMN03447299
Paenibacillus dauci	strain: H9	1567106	ASM97198v1	GCF_000971985.1	RefSeq	GCF_000971985.1-RS_2024_12_11	Scaffold	612978	5449237	2015-04-15	4663	PRJNA279435	SAMN03447476
Paenibacillus riograndensis SBR5	isolate: SBR5(T)	1073571	SBR5(T)	GCF_000981585.1	RefSeq	GCF_000981585.1-RS_2024_12_11	Complete Genome	7919576	7919576	2015-04-11	6819	PRJEB8797	SAMEA3303989
Paenibacillus etheri	strain: SH7	1306852	ASM101282v2	GCF_001012825.1	RefSeq	GCF_001012825.1-RS_2024_04_29	Scaffold	146177	6634505	2015-12-15	6169	PRJNA276406	SAMN03372544
Paenibacillus solani	strain: FJAT-22460	1705565	ASM127734v1	GCF_001277345.1	RefSeq	GCF_001277345.1-RS_2024_04_10	Scaffold	131285	6198757	2015-09-01	5720	PRJNA293652	SAMN04009153
Paenibacillus xylanivorans	strain: A59	1705561	ASM128059v1	GCF_001280595.1	RefSeq	GCF_001280595.1-RS_2024_12_11	Scaffold	65037	7087286	2015-09-09	6519	PRJNA293552	SAMN04005808
Paenibacillus ihuae	strain: GD6	1232431	Paenibacillus reamassiliensis	GCF_001368795.1	RefSeq	GCF_001368795.1-RS_2024_04_29	Scaffold	17249	6725359	2015-04-22	6524	PRJEB549	SAMEA3307865
Paenibacillus dakarensis	strain: FF9	1527293	Paenibacillus dakarensis FF9	GCF_001373415.1	RefSeq	GCF_001373415.1-RS_2024_08_20	Contig	76042	4569428	2015-04-09	4405	PRJEB8435	SAMEA3246153
Paenibacillus ihumii	strain: AT5	687436	Paenibacillus ihumii	GCF_001403875.1	RefSeq	GCF_001403875.1-RS_2024_12_09	Scaffold	867979	5924107	2015-10-08	5266	PRJEB10947	SAMEA3556921
Paenibacillus bovis	strain: BD3526	1616788	ASM142101v2	GCF_001421015.2	RefSeq	NCBI Prokaryotic Genome Annotation Pipeline (PGAP)	Complete Genome	5354277	5517199	2017-05-15	4833	PRJNA299093	SAMN04193493
Paenibacillus naphthalenovorans	strain: 32O-Y	162209	ASM146525v1	GCF_001465255.1	RefSeq	NCBI Prokaryotic Genome Annotation Pipeline (PGAP)	Complete Genome	5200139	5200139	2015-12-11	5164	PRJNA255122	SAMN02910228
Paenibacillus jamilae	strain: NS115	114136	ASM147713v1	GCF_001477135.1	RefSeq	GCF_001477135.1-RS_2024_08_06	Contig	58412	5586651	2015-12-22	5101	PRJNA278202	SAMN03401367
Paenibacillus rubinfantis	strain: MT18	1720296	Paenibacillus rubiinfantis	GCF_001486505.1	RefSeq	GCF_001486505.1-RS_2024_12_11	Scaffold	1323777	5370356	2015-12-22	5020	PRJEB11873	SAMEA3673775
Paenibacillus senegalimassiliensis	strain: SIT18	1737426	Paenibacillus senegalomassiliensis	GCF_001486585.1	RefSeq	GCF_001486585.1-RS_2024_12_13	Scaffold	917174	5059704	2015-12-22	4725	PRJEB11875	SAMEA3674216
Paenibacillus pabuli NBRC 13638	strain: NBRC 13638	1349782	ASM151449v1	GCF_001514495.1	RefSeq	GCF_001514495.1-RS_2024_08_12	Contig	252857	7329063	2016-01-06	6517	PRJDB1367	SAMD00034166
Paenibacillus glacialis	strain: DSM 22343	494026	ASM163720v1	GCF_001637205.1	RefSeq	GCF_001637205.1-RS_2024_05_02	Contig	236453	5709291	2016-05-05	5503	PRJNA316042	SAMN04574067
Paenibacillus swuensis	strain: DY6	1178515	ASM164460v1	GCF_001644605.1	RefSeq	GCF_001644605.1-RS_2024_12_11	Complete Genome	5012599	5012599	2016-05-16	4573	PRJNA272872	SAMN03287568
Paenibacillus oryzisoli	strain: 1ZS3-15	1850517	ASM165356v1	GCF_001653565.1	RefSeq	GCF_001653565.1-RS_2024_03_28	Scaffold	157319	8311090	2016-05-31	7077	PRJNA321931	SAMN05006722
Paenibacillus oryzae	strain: 1DrF-4	1844972	ASM167504v1	GCF_001675045.1	RefSeq	GCF_001675045.1-RS_2024_05_02	Scaffold	153070	5905968	2016-06-21	5182	PRJNA320665	SAMN04954875
Paenibacillus yonginensis	strain: DCY84	1462996	ASM168539v1	GCF_001685395.1	RefSeq	NCBI Prokaryotic Genome Annotation Pipeline (PGAP)	Complete Genome	4985901	4985901	2016-07-15	4581	PRJNA306396	SAMN04419545
Paenibacillus pectinilyticus	strain: KCTC13222	512399	ASM170043v1	GCF_001700435.1	RefSeq	GCF_001700435.1-RS_2024_04_21	Scaffold	471308	7877932	2016-08-05	6780	PRJNA321950	SAMN05006820
Paenibacillus crassostreae	strain: LPB0068	1763538	ASM185794v1	GCF_001857945.1	RefSeq	NCBI Prokaryotic Genome Annotation Pipeline (PGAP)	Complete Genome	4627176	4757181	2016-10-31	4508	PRJNA349787	SAMN05933025
Paenibacillus xylanexedens	strain: PAMC 22703	528191	ASM190827v1	GCF_001908275.1	RefSeq	GCF_001908275.1-RS_2024_04_27	Complete Genome	7053622	7098239	2016-12-19	6196	PRJNA356199	SAMN06109053
Paenibacillus helianthi	strain: P26E	1349432	ASM190905v1	GCF_001909055.1	RefSeq	NCBI Prokaryotic Genome Annotation Pipeline (PGAP)	Contig	139327	7118381	2016-12-19	6311	PRJNA316709	SAMN04589806
Paenibacillus selenitireducens	strain: ES3-24	1324314	ASM202156v1	GCF_002021565.1	RefSeq	GCF_002021565.1-RS_2024_12_13	Contig	435853	6890642	2017-03-06	6523	PRJNA359398	SAMN06191537
Paenibacillus ferrarius	strain: CY1	1469647	ASM202770v1	GCF_002027705.1	RefSeq	GCF_002027705.1-RS_2024_04_22	Scaffold	242133	9184342	2017-03-15	8220	PRJNA331076	SAMN05437217
Paenibacillus donghaensis	strain: KCTC 13049	414771	ASM219241v1	GCF_002192415.1	RefSeq	GCF_002192415.1-RS_2024_05_03	Complete Genome	8542333	8542333	2017-06-13	7745	PRJNA384283	SAMN06833332
Paenibacillus xerothermodurans	strain: ATCC 27380	1977292	ASM222086v2	GCF_002220865.2	RefSeq	GCF_002220865.2-RS_2024_04_17	Contig	319899	4362399	2018-06-17	4160	PRJNA387458	SAMN07152227
Paenibacillus herberti	strain: R33	1619309	ASM223367v1	GCF_002233675.1	RefSeq	GCF_002233675.1-RS_2024_05_03	Scaffold	354476	5414232	2017-07-26	4901	PRJNA394041	SAMN07356179
Paenibacillus rigui	strain: JCM 16352	554312	ASM223461v1	GCF_002234615.1	RefSeq	GCF_002234615.1-RS_2024_05_03	Contig	153275	7172832	2017-07-27	6385	PRJNA393491	SAMN07334579
Paenibacillus physcomitrellae	strain: XB	1619311	ASM224022v1	GCF_002240225.1	RefSeq	GCF_002240225.1-RS_2024_04_27	Chromosome	3082710	4828665	2017-08-02	4377	PRJNA386596	SAMN07108741
Paenibacillus kribbensis	strain: AM49	172713	ASM224041v1	GCF_002240415.1	RefSeq	GCF_002240415.1-RS_2024_04_22	Complete Genome	5778702	5778702	2017-08-03	5183	PRJNA377834	SAMN06473270
Paenibacillus campinasensis	strain: 7537-G1	66347	assembly-7537-G1_v1	GCF_002272015.1	RefSeq	GCF_002272015.1-RS_2024_04_27	Contig	99345	5624322	2017-08-28	5226	PRJNA395369	SAMN07372699
Paenibacillus ihbetae	strain: IHBB 9852	1870820	ASM274105v1	GCF_002741055.1	RefSeq	NCBI Prokaryotic Genome Annotation Pipeline (PGAP)	Complete Genome	6593819	6593819	2016-08-05	5911	PRJNA327489	SAMN05335590
Paenibacillus pasadenensis	strain: R16	217090	ASM286417v1	GCF_002864175.1	RefSeq	GCF_002864175.1-RS_2024_04_27	Contig	3401078	5753219	2018-01-05	4991	PRJNA382774	SAMN06758728
Paenibacillus castaneae	strain: DSM 19417	474957	ASM288444v1	GCF_002884445.1	RefSeq	GCF_002884445.1-RS_2024_04_27	Scaffold	980886	6305522	2018-01-16	5692	PRJNA390700	SAMN07249101
Paenibacillus larvae subsp. larvae	strain: Eric_IV	147375	ASM295193v1	GCF_002951935.1	RefSeq	GCF_002951935.1-RS_2024_03_27	Complete Genome	4268596	4378174	2018-02-20	4505	PRJNA369466	SAMN06286564
Paenibacillus flagellatus	strain: DXL2	2211139	ASM321777v1	GCF_003217775.1	RefSeq	GCF_003217775.1-RS_2024_05_04	Contig	446738	7244097	2018-06-12	6382	PRJNA473199	SAMN09270603
Paenibacillus sambharensis	strain: SMB1	1803190	ASM323384v1	GCF_003233845.1	RefSeq	GCF_003233845.1-RS_2024_05_04	Contig	247161	5661449	2018-06-16	5205	PRJNA474986	SAMN09378428
Paenibacillus montanisoli	strain: RA17	2081970	ASM326802v1	GCF_003268025.1	RefSeq	GCF_003268025.1-RS_2024_03_28	Contig	1381869	6172437	2018-06-26	5746	PRJNA473299	SAMN09270544
Paenibacillus contaminans	strain: CKOBP-6	450362	ASM328501v1	GCF_003285015.1	RefSeq	GCF_003285015.1-RS_2024_03_21	Scaffold	285136	10232629	2018-06-30	8240	PRJNA477746	SAMN09478231
Paenibacillus prosopidis	strain: CECT 7506	630520	ASM333737v1	GCF_003337375.1	RefSeq	GCF_003337375.1-RS_2024_05_04	Scaffold	230888	6635990	2018-07-24	6052	PRJNA463302	SAMN09074970
Paenibacillus taihuensis	strain: CGMCC 1.10966	1156355	ASM338653v1	GCF_003386535.1	RefSeq	GCF_003386535.1-RS_2024_05_04	Scaffold	121195	6788771	2018-08-14	6237	PRJNA323140	SAMN05216220
Paenibacillus paeoniae	strain: M4BSY-1	2292705	ASM338873v1	GCF_003388735.1	RefSeq	GCF_003388735.1-RS_2024_03_28	Contig	925906	5788211	2018-08-14	5229	PRJNA484550	SAMN09766050
Paenibacillus nanensis	strain: DSM 22867	393251	ASM358376v1	GCF_003583765.1	RefSeq	GCF_003583765.1-RS_2024_03_28	Contig	267651	6118890	2018-09-20	5401	PRJNA489785	SAMN09989116
Paenibacillus pinisoli	strain: JCM 19203	1276110	ASM360543v1	GCF_003605435.1	RefSeq	GCF_003605435.1-RS_2024_04_17	Contig	867578	5962315	2018-10-01	5483	PRJNA489786	SAMN09989117
Paenibacillus aceti	strain: L14	1820010	ASM361418v1	GCF_003614185.1	RefSeq	GCF_003614185.1-RS_2024_08_06	Scaffold	277378	5611962	2018-10-02	5030	PRJNA338379	SAMN05554319
Paenibacillus ginsengarvi	strain: KCTC 13059	400777	ASM362669v1	GCF_003626695.1	RefSeq	GCF_003626695.1-RS_2024_03_28	Scaffold	217190	8283483	2018-10-07	7264	PRJNA493706	SAMN10141491
Paenibacillus rhizophilus	strain: 7197	1850366	ASM385496v1	GCF_003854965.1	RefSeq	GCF_003854965.1-RS_2024_05_04	Contig	312567	5205297	2018-12-01	4955	PRJNA506877	SAMN10475310
Paenibacillus oralis	strain: KCOM 3021	2490856	ASM386396v1	GCF_003863965.1	RefSeq	GCF_003863965.1-RS_2024_05_04	Scaffold	1749373	8108289	2018-12-04	7308	PRJNA506518	SAMN10461998
Paenibacillus lentus	strain: DSM 25539	1338368	ASM393185v1	GCF_003931855.1	RefSeq	GCF_003931855.1-RS_2024_05_04	Complete Genome	5288676	5288676	2018-12-09	4743	PRJNA507669	SAMN10502113
Paenibacillus baekrokdamisoli	strain: KCTC 33723	1712516	ASM394534v1	GCF_003945345.1	RefSeq	GCF_003945345.1-RS_2024_12_13	Complete Genome	7261317	7261317	2018-11-14	6492	PRJDB7622	SAMD00149510
Paenibacillus albus	strain: 18JY67-1	2495582	ASM395222v1	GCF_003952225.1	RefSeq	GCF_003952225.1-RS_2024_12_09	Complete Genome	6632345	6632345	2018-12-18	6083	PRJNA508838	SAMN10531477
Paenibacillus whitsoniae	strain: MER 54	2496558	ASM395566v1	GCF_003955665.1	RefSeq	GCF_003955665.1-RS_2024_04_01	Scaffold	84016	7421650	2018-12-18	6404	PRJNA509465	SAMN10581719
Paenibacillus lutimineralis	strain: MBLB1234	2707005	ASM399142v1	GCF_003991425.1	RefSeq	NCBI Prokaryotic Genome Annotation Pipeline (PGAP)	Complete Genome	6497679	6497679	2019-01-03	5852	PRJNA508482	SAMN10524882
Paenibacillus zeisoli	strain: 3-5-3	2496267	ASM399446v1	GCF_003994465.1	RefSeq	GCF_003994465.1-RS_2024_05_04	Contig	530374	4401636	2019-01-05	4139	PRJNA509366	SAMN10579155
Paenibacillus anaericanus	strain: DSM 15890	170367	ASM399447v1	GCF_003994475.1	RefSeq	GCF_003994475.1-RS_2024_05_04	Scaffold	179890	6069163	2019-01-05	5582	PRJNA509407	SAMN10579349
Paenibacillus alginolyticus DSM 5050 = NBRC 15375	strain: NBRC 15375	1122915	ASM400072v1	GCF_004000725.1	RefSeq	GCF_004000725.1-RS_2024_08_04	Contig	53299	8235023	2018-12-29	7875	PRJDB373	SAMD00034156
Paenibacillus chondroitinus NBRC 15376	strain: NBRC 15376	1220560	ASM400076v1	GCF_004000765.1	RefSeq	GCF_004000765.1-RS_2024_12_09	Contig	171489	7884870	2018-12-29	7194	PRJDB378	SAMD00034160
Paenibacillus ehimensis NBRC 15659	strain: NBRC 15659	1220562	ASM400078v1	GCF_004000785.1	RefSeq	GCF_004000785.1-RS_2024_12_16	Contig	84323	7486149	2018-12-29	7007	PRJDB380	SAMD00034161
Paenibacillus glycanilyticus NBRC 16618	strain: NBRC 16618	1220565	ASM400080v1	GCF_004000805.1	RefSeq	GCF_004000805.1-RS_2024_09_09	Contig	152729	6887557	2018-12-29	6205	PRJDB383	SAMD00034164
Paenibacillus kobensis NBRC 15729	strain: NBRC 15729	1220566	ASM400082v1	GCF_004000825.1	RefSeq	GCF_004000825.1-RS_2024_12_09	Contig	89259	6469217	2018-12-29	5795	PRJDB384	SAMD00034168
Paenibacillus koleovorans NBRC 103111	strain: NBRC 103111	1220568	ASM400084v1	GCF_004000845.1	RefSeq	GCF_004000845.1-RS_2024_09_09	Contig	54929	7544267	2018-12-29	6533	PRJDB386	SAMD00034169
Paenibacillus humicus NBRC 102415	strain: NBRC 102415	1349778	ASM400090v1	GCF_004000905.1	RefSeq	GCF_004000905.1-RS_2024_09_09	Contig	90606	5598676	2018-12-29	5223	PRJDB1363	SAMD00034165
Paenibacillus illinoisensis NBRC 15959	strain: NBRC 15959	1349779	ASM400092v1	GCF_004000925.1	RefSeq	GCF_004000925.1-RS_2025_02_23	Contig	410651	6623886	2018-12-29	5938	PRJDB1364	SAMD00034167
Paenibacillus lautus NBRC 15380	strain: NBRC 15380	1349780	ASM400094v1	GCF_004000945.1	RefSeq	GCF_004000945.1-RS_2024_08_26	Contig	256406	7062432	2018-12-29	6442	PRJDB1365	SAMD00034170
Paenibacillus validus NBRC 15382	strain: NBRC 15382	1349783	ASM400098v1	GCF_004000985.1	RefSeq	GCF_004000985.1-RS_2024_04_21	Contig	97473	5535087	2018-12-29	5376	PRJDB1368	SAMD00034174
Paenibacillus chibensis	strain: NBRC 15958	59846	ASM400104v1	GCF_004001045.1	RefSeq	GCF_004001045.1-RS_2024_08_26	Contig	146090	5910497	2018-12-29	5511	PRJDB3959	SAMD00034158
Paenibacillus xylaniclasticus	strain: NBRC 106381	588083	ASM400106v1	GCF_004001065.1	RefSeq	GCF_004001065.1-RS_2024_09_09	Contig	237058	4924765	2018-12-29	4513	PRJDB3960	SAMD00034175
Paenibacillus chitinolyticus	strain: KCCM 41400	79263	ASM411709v1	GCF_004117095.1	RefSeq	GCF_004117095.1-RS_2024_12_09	Complete Genome	6509090	6509090	2019-01-29	5992	PRJNA427089	SAMN08222605
Paenibacillus protaetiae	strain: FW100M-2	2509456	ASM413536v1	GCF_004135365.1	RefSeq	GCF_004135365.1-RS_2024_04_22	Complete Genome	4228822	4228822	2019-02-03	4003	PRJNA516957	SAMN10817550
Paenibacillus thalictri	strain: N2SHLJ1	2527873	ASM430799v1	GCF_004307995.1	RefSeq	GCF_004307995.1-RS_2024_03_28	Contig	253548	9419252	2019-02-27	8086	PRJNA522976	SAMN10962218
Paenibacillus albiflavus	strain: 18JY21-1	2545760	ASM434491v1	GCF_004344915.1	RefSeq	GCF_004344915.1-RS_2024_12_11	Contig	157400	5070245	2019-03-11	5077	PRJNA525557	SAMN11053588
Paenibacillus piri	strain: MS74	2547395	ASM435404v1	GCF_004354045.1	RefSeq	GCF_004354045.1-RS_2024_05_04	Contig	316786	7972962	2019-03-17	7175	PRJNA526414	SAMN11098701
Paenibacillus athensensis	strain: MEC069	1967502	ASM451447v2	GCF_004514475.2	RefSeq	GCF_004514475.2-RS_2024_12_11	Contig	387268	5639291	2021-12-01	5062	PRJNA377174	SAMN06458379
Paenibacillus cymbidii	strain: R196	1639034	ASM476470v1	GCF_004764705.1	RefSeq	GCF_004764705.1-RS_2024_12_11	Contig	251828	9454109	2019-04-09	7847	PRJNA522630	SAMN10941523
Paenibacillus dokdonensis	strain: YH-JAE5	2567944	ASM491697v1	GCF_004916975.1	RefSeq	GCF_004916975.1-RS_2024_05_04	Scaffold	1760936	6476225	2019-04-26	5909	PRJNA532312	SAMN11394124
Paenibacillus algicola	strain: HB172198	2565926	ASM557743v1	GCF_005577435.1	RefSeq	GCF_005577435.1-RS_2024_12_09	Complete Genome	4475055	4475055	2019-05-22	4208	PRJNA531793	SAMN11382402
Paenibacillus antri	strain: SYSU K30003	2582848	ASM576516v1	GCF_005765165.1	RefSeq	GCF_005765165.1-RS_2024_08_06	Contig	232094	7182231	2019-05-24	6510	PRJNA543664	SAMN11774431
Paenibacillus pinistramenti	strain: ASL46	1768003	ASM586987v1	GCF_005869875.1	RefSeq	GCF_005869875.1-RS_2024_03_28	Contig	228531	4201341	2019-05-28	3864	PRJNA540139	SAMN11522047
Paenibacillus sinopodophylli	strain: CCTCC AB 2016047	1837342	ASM593035v1	GCF_005930355.1	RefSeq	GCF_005930355.1-RS_2024_05_04	Scaffold	399076	7041010	2019-06-03	6230	PRJNA545180	SAMN11877707
Paenibacillus thermoaerophilus	strain: DSM 26310	1215385	ASM593819v1	GCF_005938195.1	RefSeq	GCF_005938195.1-RS_2024_05_04	Scaffold	137395	3702288	2019-06-03	3480	PRJNA543662	SAMN11774424
Paenibacillus mesophilus	strain: SYSU K30004	2582849	ASM593838v1	GCF_005938385.1	RefSeq	GCF_005938385.1-RS_2024_03_27	Scaffold	268044	8791003	2019-06-03	7544	PRJNA543666	SAMN11774433
Paenibacillus hemerocallicola	strain: KCTC 33185	1172614	ASM626517v1	GCF_006265175.1	RefSeq	GCF_006265175.1-RS_2024_05_04	Scaffold	93554	9652120	2019-06-11	8235	PRJNA543669	SAMN11774449
Paenibacillus paridis	strain: py1325	2583376	ASM634582v1	GCF_006345825.1	RefSeq	GCF_006345825.1-RS_2024_03_27	Scaffold	308107	7796941	2019-06-14	6467	PRJNA544159	SAMN11812021
Paenibacillus luteus	strain: R-3	2545753	ASM654276v1	GCF_006542765.1	RefSeq	GCF_006542765.1-RS_2024_04_03	Scaffold	192344	8511810	2019-04-19	7185	PRJNA525574	SAMN11053862
Paenibacillus ottowii	strain: MS2379	2315729	ASM687442v1	GCF_006874425.1	RefSeq	GCF_006874425.1-RS_2024_04_23	Contig	376240	5509884	2019-07-10	5196	PRJNA551009	SAMN12136857
Paenibacillus thiaminolyticus	strain: NRRL B-4156	49283	ASM706608v1	GCF_007066085.1	RefSeq	GCF_007066085.1-RS_2024_04_07	Chromosome	6612442	6612542	2019-07-17	5886	PRJNA552222	SAMN11960688
Paenibacillus cremeus	strain: JC52	2163881	ASM778644v1	GCF_007786445.1	RefSeq	GCF_007786445.1-RS_2024_10_11	Scaffold	104875	7564172	2019-07-31	7217	PRJNA556545	SAMN12359320
Paenibacillus agilis	strain: N4	3020863	ASM778645v1	GCF_007786455.1	RefSeq	NCBI Prokaryotic Genome Annotation Pipeline (PGAP)	Scaffold	590575	5805076	2019-07-31	5295	PRJNA556540	SAMN12359318
Paenibacillus faecis	strain: DSM 23593	862114	ASM808414v1	GCF_008084145.1	RefSeq	GCF_008084145.1-RS_2024_03_29	Scaffold	876944	6343727	2019-08-24	5699	PRJNA558160	SAMN12429299
Paenibacillus methanolicus	strain: BL24	582686	ASM812476v1	GCF_008124765.1	RefSeq	GCF_008124765.1-RS_2024_05_04	Scaffold	500664	8262020	2019-08-29	7105	PRJNA330511	SAMN12292097
Paenibacillus antarcticus	strain: KACC 11469	253703	ASM836972v1	GCF_008369725.1	RefSeq	GCF_008369725.1-RS_2024_03_28	Complete Genome	5415779	5415779	2019-09-11	5008	PRJNA563551	SAMN12676117
Paenibacillus tepidiphilus	strain: SYSU G01001	2608683	ASM863579v1	GCF_008635795.1	RefSeq	GCF_008635795.1-RS_2024_03_28	Contig	212167	6809498	2019-09-23	5899	PRJNA564469	SAMN12714330
Paenibacillus tengchongensis	strain: SYSU G01003	2608684	ASM897366v1	GCF_008973665.1	RefSeq	GCF_008973665.1-RS_2024_05_05	Scaffold	321864	6400566	2019-10-11	5673	PRJNA564470	SAMN12714331
Paenibacillus guangzhouensis	strain: KCTC 33171	1473112	ASM936307v1	GCF_009363075.1	RefSeq	GCF_009363075.1-RS_2024_12_09	Complete Genome	6903680	6948340	2019-10-27	6325	PRJNA578198	SAMN13053029
Paenibacillus cellulositrophicus	strain: KACC 16577	562959	ASM936309v1	GCF_009363095.1	RefSeq	GCF_009363095.1-RS_2024_04_23	Complete Genome	6527962	7424799	2019-10-27	6778	PRJNA578216	SAMN13053093
Paenibacillus brasilensis	strain: KACC 13842	128574	ASM936311v1	GCF_009363115.1	RefSeq	GCF_009363115.1-RS_2024_04_23	Complete Genome	5608532	5643381	2019-10-27	5381	PRJNA578219	SAMN13053107
Paenibacillus monticola	strain: LC-T2	2666075	ASM966497v1	GCF_009664975.1	RefSeq	GCF_009664975.1-RS_2024_03_29	Contig	657675	7082651	2019-11-17	6292	PRJNA588355	SAMN13242171
Paenibacillus psychroresistens	strain: ML311-T8	1778678	ASM972893v1	GCF_009728935.1	RefSeq	GCF_009728935.1-RS_2024_11_20	Complete Genome	8101785	8101785	2019-12-04	7283	PRJNA506355	SAMN10464558
Paenibacillus lutrae	strain: N10	2078573	ASM975777v1	GCF_009757775.1	RefSeq	GCF_009757775.1-RS_2024_03_28	Scaffold	243201	5538742	2019-12-16	4939	PRJNA501854	SAMN10346769
Paenibacillus anseongense	strain: MAH-34	2682845	ASM975799v1	GCF_009757995.1	RefSeq	GCF_009757995.1-RS_2024_03_29	Scaffold	445788	8647010	2019-12-16	7782	PRJNA593654	SAMN13483219
Paenibacillus dendrobii	strain: HJL G12	2691084	ASM980703v1	GCF_009807035.1	RefSeq	GCF_009807035.1-RS_2024_04_15	Scaffold	1004011	6632024	2019-12-28	5920	PRJNA596888	SAMN13641159
Paenibacillus puerhi	strain: SJY2	2692622	ASM984688v1	GCF_009846885.1	RefSeq	GCF_009846885.1-RS_2024_12_11	Scaffold	168950	6710097	2020-01-10	5910	PRJNA598048	SAMN13697518
Paenibacillus silvestris	strain: 5J-6	2606219	ASM988298v1	GCF_009882985.1	RefSeq	GCF_009882985.1-RS_2024_12_11	Scaffold	668128	8179699	2020-01-14	7209	PRJNA595501	SAMN13558515
Paenibacillus glycinis	strain: T1	2697035	ASM990918v1	GCF_009909185.1	RefSeq	GCF_009909185.1-RS_2024_12_11	Contig	227170	7325334	2020-01-20	6330	PRJNA600125	SAMN13782219
Paenibacillus lycopersici	strain: 12200R-189	2704462	ASM1011993v1	GCF_010119935.1	RefSeq	GCF_010119935.1-RS_2024_11_18	Complete Genome	6743310	6743310	2020-02-04	5939	PRJNA603418	SAMN13931081
Paenibacillus rhizovicinus	strain: 14171R-81	2704463	ASM1036528v1	GCF_010365285.1	RefSeq	GCF_010365285.1-RS_2024_11_18	Complete Genome	7049254	7524325	2020-02-09	6818	PRJNA604468	SAMN13972363
Paenibacillus jilunlii	strain: KACC 16679	682956	ASM1045091v1	GCF_010450915.1	RefSeq	GCF_010450915.1-RS_2024_04_23	Complete Genome	7105405	7105405	2020-02-12	6225	PRJNA600149	SAMN13783698
Paenibacillus favisporus	strain: Y7	221028	ASM1099393v1	GCF_010993935.1	RefSeq	GCF_010993935.1-RS_2024_03_29	Contig	701825	7273492	2020-02-24	6667	PRJNA579492	SAMN13112666
Paenibacillus apii	strain: 7124	1850370	ASM1104368v1	GCF_011043685.1	RefSeq	GCF_011043685.1-RS_2024_12_11	Contig	389343	5404012	2020-02-29	5102	PRJNA607404	SAMN14132457
Paenibacillus turpanensis	strain: YIM B00363	2689078	ASM1142163v1	GCF_011421635.1	RefSeq	GCF_011421635.1-RS_2024_04_19	Contig	184517	4966221	2020-03-18	4602	PRJNA595862	SAMN13569955
Paenibacillus agricola	strain: S3N08	2716264	ASM1144030v1	GCF_011440305.1	RefSeq	GCF_011440305.1-RS_2024_09_26	Scaffold	319977	8375108	2020-03-18	7965	PRJNA611473	SAMN14332173
Paenibacillus lupini	strain: CECT 8235	1450204	ASM1176135v1	GCF_011761355.1	RefSeq	GCF_011761355.1-RS_2024_04_19	Scaffold	626769	6666604	2020-03-27	6069	PRJNA546718	SAMN12025175
Paenibacillus albicereus	strain: UniB2	2726185	ASM1267690v1	GCF_012676905.1	RefSeq	GCF_012676905.1-RS_2024_12_11	Complete Genome	5168992	5168992	2020-04-21	4622	PRJNA624876	SAMN14588106
Paenibacillus lemnae	strain: L7-75	1330551	ASM1293338v1	GCF_012933385.1	RefSeq	GCF_012933385.1-RS_2024_05_05	Contig	184765	4585858	2020-04-29	4300	PRJNA627561	SAMN14675830
Paenibacillus plantarum	strain: LMG 31461	2654975	ASM1314169v1	GCF_013141695.1	RefSeq	GCF_013141695.1-RS_2024_09_29	Contig	210627	9203724	2020-05-22	7708	PRJNA578275	SAMN13054892
Paenibacillus phytorum	strain: LMG 31458	2654977	ASM1314171v1	GCF_013141715.1	RefSeq	GCF_013141715.1-RS_2024_09_29	Contig	102646	8805683	2020-05-22	8004	PRJNA578286	SAMN13054996
Paenibacillus planticolens	strain: LMG 31457	2654976	ASM1314172v1	GCF_013141725.1	RefSeq	GCF_013141725.1-RS_2024_09_29	Contig	329799	7750246	2020-05-22	6813	PRJNA578276	SAMN13054926
Paenibacillus foliorum	strain: LMG 31456	2654974	ASM1314176v1	GCF_013141765.1	RefSeq	GCF_013141765.1-RS_2024_09_29	Contig	186953	7874230	2020-05-22	7163	PRJNA578274	SAMN13054614
Paenibacillus phytohabitans	strain: LMG 31459	2654978	ASM1314177v1	GCF_013141775.1	RefSeq	GCF_013141775.1-RS_2024_05_05	Contig	273697	8459535	2020-05-22	7146	PRJNA578287	SAMN13055038
Paenibacillus germinis	strain: LMG 31460	2654979	ASM1314178v1	GCF_013141785.1	RefSeq	GCF_013141785.1-RS_2024_09_29	Contig	123414	8884856	2020-05-22	7883	PRJNA578288	SAMN13055107
Paenibacillus alba	strain: LMG 31323	1197127	ASM1320485v1	GCF_013204855.1	RefSeq	GCF_013204855.1-RS_2024_03_28	Scaffold	161217	8727313	2020-06-01	7660	PRJNA635094	SAMN15016121
Paenibacillus frigoriresistens	strain: LMG 31322	1143711	ASM1326676v1	GCF_013266765.1	RefSeq	GCF_013266765.1-RS_2024_09_29	Scaffold	148293	7640421	2020-06-03	7498	PRJNA635093	SAMN15016092
Paenibacillus cellulosilyticus	strain: KACC 14175	375489	ASM1334726v1	GCF_013347265.1	RefSeq	GCF_013347265.1-RS_2024_05_08	Complete Genome	3839798	7132339	2020-06-16	6273	PRJNA637979	SAMN15163174
Paenibacillus barcinonensis	strain: KACC11450	198119	ASM1334730v1	GCF_013347305.1	RefSeq	GCF_013347305.1-RS_2024_04_27	Complete Genome	6393895	6393895	2020-06-16	5861	PRJNA637999	SAMN15163825
Paenibacillus taichungensis	strain: DSM 19942	484184	ASM1335990v1	GCF_013359905.1	RefSeq	GCF_013359905.1-RS_2024_12_22	Contig	400372	7233429	2020-06-18	6646	PRJNA633087	SAMN14931884
Paenibacillus xylanilyticus	strain: LMG 21957	248903	ASM1335993v1	GCF_013359935.1	RefSeq	GCF_013359935.1-RS_2024_09_29	Contig	266074	7424532	2020-06-18	6972	PRJNA633087	SAMN14931883
Paenibacillus agri	strain: JW14	2744309	ASM1335994v1	GCF_013359945.1	RefSeq	GCF_013359945.1-RS_2024_09_29	Contig	177271	6375712	2020-06-18	5936	PRJNA634225	SAMN14987153
Paenibacillus rhizosphaerae	strain: CECT 5831	297318	ASM1419201v1	GCF_014192015.1	RefSeq	GCF_014192015.1-RS_2024_09_29	Scaffold	670580	7550850	2020-08-14	6968	PRJNA546720	SAMN12025162
Paenibacillus phyllosphaerae	strain: CECT 5862	274593	ASM1419210v1	GCF_014192105.1	RefSeq	GCF_014192105.1-RS_2024_05_05	Scaffold	262510	7894703	2020-08-14	6844	PRJNA546719	SAMN12025133
Paenibacillus endophyticus	strain: CECT 8234	1294268	ASM1419239v1	GCF_014192395.1	RefSeq	GCF_014192395.1-RS_2024_09_29	Scaffold	195019	7302688	2020-08-14	6332	PRJNA546717	SAMN12025129
Paenibacillus sedimenti	strain: WST5	2770274	ASM1453465v1	GCF_014534655.1	RefSeq	GCF_014534655.1-RS_2024_09_28	Contig	443976	7228227	2020-09-14	6757	PRJNA661637	SAMN16066705
Paenibacillus segetis	strain: CGMCC 1.12769	1325360	ASM1463915v1	GCF_014639155.1	RefSeq	GCF_014639155.1-RS_2024_09_02	Scaffold	3082036	5502902	2020-09-12	5162	PRJDB10509	SAMD00244964
Paenibacillus silvae	strain: CGMCC 1.12770	1325358	ASM1463923v1	GCF_014639235.1	RefSeq	GCF_014639235.1-RS_2024_09_02	Scaffold	538772	6853520	2020-09-12	6013	PRJDB10509	SAMD00244965
Paenibacillus abyssi	strain: CGMCC 1.12987	1340531	ASM1464029v1	GCF_014640295.1	RefSeq	GCF_014640295.1-RS_2024_09_02	Contig	280924	5229276	2020-09-12	4993	PRJDB10509	SAMD00244995
Paenibacillus marchantiophytorum	strain: CGMCC 1.15043	1619310	ASM1464055v1	GCF_014640555.1	RefSeq	GCF_014640555.1-RS_2024_09_02	Scaffold	107879	8254172	2020-09-12	7345	PRJDB10509	SAMD00245010
Paenibacillus nasutitermitis	strain: CGMCC 1.15178	1652958	ASM1464107v1	GCF_014641075.1	RefSeq	GCF_014641075.1-RS_2024_09_02	Contig	1956471	8292223	2020-09-12	7239	PRJDB10509	SAMD00245023
Paenibacillus albidus	strain: CGMCC 1.16134	2041023	ASM1464443v1	GCF_014644435.1	RefSeq	GCF_014644435.1-RS_2024_09_02	Contig	161981	7671668	2020-09-12	7060	PRJDB10509	SAMD00245110
Paenibacillus sabuli	strain: IB182496	2772509	ASM1470560v1	GCF_014705605.1	RefSeq	GCF_014705605.1-RS_2024_11_06	Contig	127137	6216864	2020-09-22	5300	PRJNA663194	SAMN16122354
Paenibacillus oceani	strain: IB182363	2772510	ASM1470561v1	GCF_014705615.1	RefSeq	GCF_014705615.1-RS_2024_11_06	Contig	146835	8047219	2020-09-22	6814	PRJNA663195	SAMN16122355
Paenibacillus arenilitoris	strain: IB182493	2772299	ASM1470565v1	GCF_014705655.1	RefSeq	GCF_014705655.1-RS_2024_11_06	Contig	160119	7062597	2020-09-22	6271	PRJNA663190	SAMN16122351
Paenibacillus terricola	strain: PR3	2763503	ASM1477976v1	GCF_014779765.1	RefSeq	NCBI Prokaryotic Genome Annotation Pipeline (PGAP)	Scaffold	962332	6776538	2020-09-28	6077	PRJNA657688	SAMN15834649
Paenibacillus gallinarum	strain: Sa2BVA9	2762232	ASM1483663v1	GCF_014836635.1	RefSeq	GCF_014836635.1-RS_2024_11_18	Scaffold	285083	5411474	2020-09-30	5153	PRJNA543206	SAMN15803253
Paenibacillus arenosi	strain: CAU 1523	2774142	ASM1484113v1	GCF_014841135.1	RefSeq	GCF_014841135.1-RS_2024_03_23	Scaffold	172680	5307553	2020-10-04	4729	PRJNA665075	SAMN16178373
Paenibacillus rhizolycopersici	strain: DXFW5	2780073	ASM1494719v2	GCF_014947195.2	RefSeq	NCBI Prokaryotic Genome Annotation Pipeline (PGAP)	Contig	201405	4991113	2021-02-16	4623	PRJNA669225	SAMN16450134
Paenibacillus roseus	strain: MAHUQ-46	2798579	ASM1642448v1	GCF_016424485.1	RefSeq	GCF_016424485.1-RS_2024_08_05	Scaffold	123341	5367904	2020-12-28	4824	PRJNA686810	SAMN17125825
Paenibacillus alkalitolerans	strain: YIM B00362 = KCTC 43272	2799335	ASM1648278v1	GCF_016482785.1	RefSeq	GCF_016482785.1-RS_2024_12_09	Scaffold	188938	6337839	2021-01-04	6033	PRJNA685982	SAMN17103322
Paenibacillus sacheonensis	strain: DSM 23054	742054	ASM1690825v1	GCF_016908255.1	RefSeq	GCF_016908255.1-RS_2024_03_28	Contig	385400	7427138	2021-02-19	6407	PRJNA695608	SAMN17619926
Paenibacillus apiarius	strain: MW-14	46240	ASM1705258v1	GCF_017052585.1	RefSeq	NCBI Prokaryotic Genome Annotation Pipeline (PGAP)	Contig	5969911	6578323	2021-02-27	5789	PRJNA700512	SAMN17833047
Paenibacillus tianjinensis	strain: TB2019	2810347	ASM1708636v1	GCF_017086365.1	RefSeq	GCF_017086365.1-RS_2024_12_13	Complete Genome	6273877	6273877	2021-03-01	5856	PRJNA699695	SAMN17807408
Paenibacillus artemisiicola	strain: MWE-103	1172618	ASM1765298v1	GCF_017652985.1	RefSeq	GCF_017652985.1-RS_2024_03_29	Contig	138586	7397193	2021-03-30	6735	PRJNA683722	SAMN17035925
Paenibacillus turicensis	strain: DSM 14349	160487	ASM1787343v1	GCF_017873435.1	RefSeq	GCF_017873435.1-RS_2024_04_29	Contig	184959	4772929	2021-04-08	4462	PRJNA709599	SAMN18245707
Paenibacillus lactis	strain: DSM 15596	228574	ASM1787360v1	GCF_017873605.1	RefSeq	GCF_017873605.1-RS_2024_09_29	Contig	293556	6738848	2021-04-08	6103	PRJNA709585	SAMN18245291
Paenibacillus sediminis	strain: DSM 23491	664909	ASM1787376v1	GCF_017873765.1	RefSeq	GCF_017873765.1-RS_2024_04_29	Contig	243405	3608107	2021-04-08	3592	PRJNA709587	SAMN18250257
Paenibacillus aceris	strain: DSM 24950	869555	ASM1787403v1	GCF_017874035.1	RefSeq	GCF_017874035.1-RS_2024_04_27	Contig	265792	7982955	2021-04-08	7038	PRJNA709632	SAMN18245938
Paenibacillus eucommiae	strain: DSM 26048	1355755	ASM1787421v1	GCF_017874215.1	RefSeq	GCF_017874215.1-RS_2024_09_29	Contig	219273	10264536	2021-04-08	8545	PRJNA709633	SAMN18247818
Paenibacillus shirakamiensis	strain: DSM 26806	1265935	ASM1787425v1	GCF_017874255.1	RefSeq	GCF_017874255.1-RS_2024_04_30	Contig	547010	4087951	2021-04-08	3832	PRJNA709636	SAMN18245315
Paenibacillus silagei	strain: DSM 101953	1670801	ASM1787473v1	GCF_017874735.1	RefSeq	GCF_017874735.1-RS_2024_04_30	Contig	265029	7676680	2021-04-08	6628	PRJNA709637	SAMN18247417
Paenibacillus lignilyticus	strain: DLE-14	1172615	ASM1794208v1	GCF_017942085.1	RefSeq	GCF_017942085.1-RS_2024_03_28	Contig	380709	7327034	2021-04-13	6549	PRJNA683723	SAMN17035926
Paenibacillus tritici	strain: PH55-1	1873425	ASM1820751v1	GCF_018207515.1	RefSeq	GCF_018207515.1-RS_2024_05_06	Complete Genome	7708938	7708938	2021-04-29	6670	PRJNA723129	SAMN18805579
Paenibacillus albilobatus	strain: J2TS6	2716884	ASM1833325v1	GCF_018333255.1	RefSeq	GCF_018333255.1-RS_2024_09_02	Contig	793661	6754354	2021-03-26	6313	PRJDB11087	SAMD00277614
Paenibacillus cineris	strain: J21TS7	237530	ASM1833333v1	GCF_018333335.1	RefSeq	GCF_018333335.1-RS_2024_09_02	Contig	4476531	7291362	2021-03-26	6806	PRJDB11087	SAMD00277618
Paenibacillus cookii	strain: J21TS3	157839	ASM1833337v1	GCF_018333375.1	RefSeq	GCF_018333375.1-RS_2024_09_02	Contig	133928	5845392	2021-03-26	5456	PRJDB11087	SAMD00277620
Paenibacillus montaniterrae	strain: J40TS1	429341	ASM1840318v1	GCF_018403185.1	RefSeq	GCF_018403185.1-RS_2024_09_09	Scaffold	527143	6054055	2021-03-26	5460	PRJDB11087	SAMD00277628
Paenibacillus vini	strain: J42TS3	1476024	ASM1840332v1	GCF_018403325.1	RefSeq	GCF_018403325.1-RS_2024_09_02	Scaffold	266937	5636370	2021-03-26	5285	PRJDB11087	SAMD00277635
Paenibacillus cisolokensis	strain: LC2-13A	1658519	ASM1840366v1	GCF_018403665.1	RefSeq	GCF_018403665.1-RS_2024_08_29	Contig	29516	5305208	2021-04-24	5490	PRJDB11488	SAMD00296211
Paenibacillus agaridevorans	strain: HCL2020	171404	ASM1860414v1	GCF_018604145.1	RefSeq	GCF_018604145.1-RS_2024_05_06	Complete Genome	9041977	9041977	2021-06-01	7196	PRJNA731659	SAMN19292341
Paenibacillus brevis	strain: MSJ-6	2841508	ASM1891914v1	GCF_018919145.1	RefSeq	GCF_018919145.1-RS_2024_05_23	Scaffold	198601	5237811	2021-06-16	4740	PRJNA733006	SAMN19374000
Paenibacillus sophorae	strain: DSM 23020	1333845	ASM1896652v1	GCF_018966525.1	RefSeq	GCF_018966525.1-RS_2024_05_06	Complete Genome	5867720	5867720	2021-06-19	5749	PRJNA736557	SAMN19653587
Paenibacillus oleatilyticus	strain: SM69	2594886	ASM1899856v1	GCF_018998565.1	RefSeq	GCF_018998565.1-RS_2024_08_02	Scaffold	177118	7899415	2021-06-22	7413	PRJNA737459	SAMN19696582
Paenibacillus oenotherae	strain: DT7-4	1435645	ASM1944310v1	GCF_019443105.1	RefSeq	GCF_019443105.1-RS_2024_05_06	Scaffold	227362	5694872	2021-08-02	4958	PRJNA749554	SAMN20425598
Paenibacillus caui	strain: 81-11	2873927	ASM1990413v1	GCF_019904135.1	RefSeq	GCF_019904135.1-RS_2024_03_23	Contig	112196	4448555	2021-09-08	4306	PRJNA759543	SAMN21169135
Paenibacillus sinensis	strain: HN-1	2834413	ASM1990415v1	GCF_019904155.1	RefSeq	GCF_019904155.1-RS_2024_12_09	Scaffold	104010	6317529	2021-09-08	5905	PRJNA729424	SAMN19115656
Paenibacillus vietnamensis	strain: N4	2590547	ASM2016951v1	GCF_020169515.1	RefSeq	GCF_020169515.1-RS_2024_11_06	Contig	346592	6313835	2021-09-28	5513	PRJNA736816	SAMN19664549
Paenibacillus farraposensis	strain: UY79	2807095	ASM2073684v1	GCF_020736845.1	RefSeq	GCF_020736845.1-RS_2024_12_09	Scaffold	172972	4962427	2021-11-03	4934	PRJNA697992	SAMN17703840
Paenibacillus sonchi	strain: IIRRBNF1	373687	ASM2131261v1	GCF_021312615.1	RefSeq	GCF_021312615.1-RS_2024_12_13	Contig	256778	7323556	2021-12-29	6441	PRJNA753291	SAMN20693057
Paenibacillus profundus	strain: YoMME	1173085	ASM2136963v1	GCF_021369635.1	RefSeq	GCF_021369635.1-RS_2024_12_09	Scaffold	135765	6918865	2022-01-05	6329	PRJNA783348	SAMN23428406
Paenibacillus hexagrammi	strain: YPD9-1	2908839	ASM2151327v1	GCF_021513275.1	RefSeq	GCF_021513275.1-RS_2024_11_20	Complete Genome	6569197	6639679	2022-01-19	6269	PRJNA795593	SAMN24737338
Paenibacillus tarimensis	strain: DSM 19409	416012	ASM2153231v1	GCF_021532315.1	RefSeq	GCF_021532315.1-RS_2024_12_11	Contig	315475	4978141	2022-01-19	4633	PRJNA796646	SAMN24906163
Paenibacillus alkaliterrae	strain: DSM 17040	320909	ASM2153237v1	GCF_021532375.1	RefSeq	GCF_021532375.1-RS_2024_12_11	Contig	76846	5647115	2022-01-19	5478	PRJNA796658	SAMN24906367
Paenibacillus azoreducens	strain: J34TS1	116718	ASM2165477v1	GCF_021654775.1	RefSeq	GCF_021654775.1-RS_2024_03_24	Complete Genome	7316152	7316152	2021-12-20	6571	PRJDB12645	SAMD00425498
Paenibacillus dendritiformis	strain: J27TS7	130049	ASM2165479v1	GCF_021654795.1	RefSeq	GCF_021654795.1-RS_2024_03_24	Complete Genome	6547390	6547390	2021-12-20	5875	PRJDB12645	SAMD00425499
Paenibacillus piscarius	strain: P121	1089681	ASM2223454v1	GCF_022234545.1	RefSeq	GCF_022234545.1-RS_2024_03_27	Scaffold	226334	7437208	2022-02-15	6528	PRJNA752128	SAMN20575072
Paenibacillus timonensis	strain: DSM 16943	225915	ASM2242714v1	GCF_022427145.1	RefSeq	GCF_022427145.1-RS_2024_08_29	Contig	66737	5276805	2022-02-28	4971	PRJNA808501	SAMN26090078
Paenibacillus periandrae	strain: PM10	1761741	ASM2245886v1	GCF_022458865.1	RefSeq	GCF_022458865.1-RS_2024_03_28	Contig	262477	9785225	2022-03-03	9132	PRJNA784768	SAMN23500624
Paenibacillus polymyxa ATCC 842	strain: ATCC 842	1036171	ASM2281156v1	GCF_022811565.1	RefSeq	GCF_022811565.1-RS_2024_04_21	Complete Genome	5921998	5967522	2022-04-04	5442	PRJNA416965	SAMN07972645
Paenibacillus mangrovi	strain: KQZ6P-2	2931978	ASM2289893v1	GCF_022898935.1	RefSeq	GCF_022898935.1-RS_2024_04_26	Contig	486504	5937633	2022-04-11	5439	PRJNA822486	SAMN27187613
Paenibacillus mellifer	strain: MBLB2552	2937794	ASM2319589v1	GCF_023195895.1	RefSeq	GCF_023195895.1-RS_2024_08_29	Contig	186235	5176139	2022-05-01	4817	PRJNA831623	SAMN27755631
Paenibacillus hamazuiensis	strain: YIM B00624	2936508	ASM2327640v1	GCF_023276405.1	RefSeq	GCF_023276405.1-RS_2024_03_28	Contig	8770504	8795693	2022-05-08	7700	PRJNA827762	SAMN27620061
Paenibacillus camelliae	strain: TA 29	512410	ASM2371534v1	GCF_023715345.1	RefSeq	GCF_023715345.1-RS_2024_06_17	Contig	265106	4885353	2022-06-13	4541	PRJNA832800	SAMN28071811
Paenibacillus mendelii	strain: C/2	206163	ASM2449807v1	GCF_024498075.1	RefSeq	GCF_024498075.1-RS_2024_09_07	Scaffold	493447	8136757	2022-07-31	7265	PRJNA858956	SAMN29761915
Paenibacillus soyae	strain: SCIV0701	2969249	ASM2462345v1	GCF_024623455.1	RefSeq	GCF_024623455.1-RS_2024_08_25	Scaffold	225399	6868203	2022-08-10	6060	PRJNA864585	SAMN30074961
Paenibacillus endoradicis	strain: T3-5-0-4	2972487	ASM2472197v1	GCF_024721975.1	RefSeq	GCF_024721975.1-RS_2024_09_05	Contig	859719	5892720	2022-08-20	5168	PRJNA869470	SAMN30308452
Paenibacillus radicibacter	strain: N1-5-1-14	2972488	ASM2472199v1	GCF_024721995.1	RefSeq	GCF_024721995.1-RS_2024_09_05	Contig	337399	5283357	2022-08-20	5201	PRJNA869475	SAMN30308471
Paenibacillus spongiae	strain: PHS-Z3	2909671	ASM2473489v1	GCF_024734895.1	RefSeq	GCF_024734895.1-RS_2024_09_09	Complete Genome	7613364	7613364	2022-08-24	6860	PRJNA796445	SAMN24858366
Paenibacillus doosanensis	strain: CAU 1055	1229154	ASM2506075v1	GCF_025060755.1	RefSeq	GCF_025060755.1-RS_2024_09_21	Contig	112576	7655420	2022-09-07	6764	PRJNA876075	SAMN30637177
Paenibacillus andongensis	strain: SS4	2975482	ASM2536993v1	GCF_025369935.1	RefSeq	GCF_025369935.1-RS_2024_07_22	Complete Genome	7639302	7639302	2022-09-22	6883	PRJNA874589	SAMN30556335
Paenibacillus alvei	strain: 32	44250	ASM2554705v2	GCF_025547055.2	RefSeq	GCF_025547055.2-RS_2024_09_04	Scaffold	169582	6582090	2024-09-02	6260	PRJNA884523	SAMN31029884
Paenibacillus baimaensis	strain: WQ 127069	2982185	ASM2556757v1	GCF_025567575.1	RefSeq	GCF_025567575.1-RS_2024_12_13	Contig	248719	9037301	2022-10-04	7990	PRJNA884481	SAMN31027421
Paenibacillus gyeongsangnamensis	strain: dW9	3388067	ASM2753362v1	GCF_027533625.1	RefSeq	GCF_027533625.1-RS_2024_12_23	Scaffold	243884	7787916	2023-01-02	7553	PRJNA916005	SAMN32411282
Paenibacillus caseinilyticus	strain: GW78	3098138	ASM2753364v1	GCF_027533645.1	RefSeq	GCF_027533645.1-RS_2024_11_26	Scaffold	272186	7580993	2023-01-02	6567	PRJNA916002	SAMN32411280
Paenibacillus aestuarii	strain: CJ25	516965	ASM2778912v1	GCF_027789125.1	RefSeq	GCF_027789125.1-RS_2024_12_13	Scaffold	183816	7084080	2023-01-12	6658	PRJNA916452	SAMN32425233
Paenibacillus kyungheensis	strain: KACC 18744	1452732	ASM2860698v1	GCF_028606985.1	RefSeq	GCF_028606985.1-RS_2024_03_24	Complete Genome	5260882	5260882	2023-02-13	4586	PRJNA930973	SAMN33038043
Paenibacillus thermotolerans	strain: YIM B05602	3027807	ASM2874551v1	GCF_028745515.1	RefSeq	GCF_028745515.1-RS_2024_04_21	Scaffold	116446	5512032	2023-02-20	5273	PRJNA933773	SAMN33247686
Paenibacillus qinlingensis	strain: TEGT-2	1837343	ASM2874618v1	GCF_028746185.1	RefSeq	GCF_028746185.1-RS_2024_03_26	Scaffold	223602	8964429	2023-02-20	7537	PRJNA917253	SAMN32532840
Paenibacillus urinalis	strain: 2022CK-00829	521520	ASM2874798v1	GCF_028747985.1	RefSeq	GCF_028747985.1-RS_2024_03_27	Complete Genome	5443404	5861041	2023-02-21	5481	PRJNA933617	SAMN32733993
Paenibacillus marchantiae	strain: BMpBG1	3026433	ASM2877184v1	GCF_028771845.1	RefSeq	GCF_028771845.1-RS_2024_03_27	Complete Genome	6983959	6983959	2023-02-22	6276	PRJNA933122	SAMN33224160
Paenibacillus humicola	strain: TW40	3110540	ASM2882610v1	GCF_028826105.1	RefSeq	GCF_028826105.1-RS_2024_03_28	Contig	5889380	5930246	2023-02-23	5469	PRJNA918797	SAMN32606342
Paenibacillus elgii	strain: L146	189691	ASM2962547v1	GCF_029625475.1	RefSeq	GCF_029625475.1-RS_2025_02_16	Complete Genome	7731362	7750416	2023-04-09	7017	PRJNA888861	SAMN31222393
Paenibacillus woosongensis	strain: B2_4	307580	ASM3012284v1	GCF_030122845.1	RefSeq	GCF_030122845.1-RS_2024_05_26	Complete Genome	5289572	5289572	2023-05-27	4877	PRJNA960711	SAMN34374853
Paenibacillus silviterrae	strain: UW52	3242194	ASM3016792v1	GCF_030167925.1	RefSeq	GCF_030167925.1-RS_2024_08_29	Contig	5131775	7436003	2023-06-05	6678	PRJNA971768	SAMN35054363
Paenibacillus polygoni	strain: C31	3050112	ASM3026393v1	GCF_030263935.1	RefSeq	GCF_030263935.1-RS_2024_12_02	Complete Genome	4939088	4939088	2023-06-13	4705	PRJNA977379	SAMN35523209
Paenibacillus vandeheii	strain: F6_3S_P_1C	3035917	ASM3043363v1	GCF_030433635.1	RefSeq	GCF_030433635.1-RS_2024_07_13	Contig	437229	7035527	2023-07-11	6391	PRJNA935338	SAMN33786431
Paenibacillus lacisoli	strain: JX-17	3064525	ASM3058065v1	GCF_030580655.1	RefSeq	GCF_030580655.1-RS_2024_12_02	Contig	270373	4536936	2023-08-01	4330	PRJNA999201	SAMN36721159
Paenibacillus zeirhizosphaerae	strain: P96	2987519	ASM3070560v1	GCF_030705605.1	RefSeq	GCF_030705605.1-RS_2024_08_20	Scaffold	323650	4805837	2023-08-09	4532	PRJNA891937	SAMN31361569
Paenibacillus silvisoli	strain: TW38	3110539	ASM3086676v1	GCF_030866765.1	RefSeq	GCF_030866765.1-RS_2024_12_09	Complete Genome	6734763	6734763	2023-08-24	6168	PRJNA987431	SAMN35981603
Paenibacillus glufosinatiresistens	strain: YX-27	3070657	ASM3147037v1	GCF_031470375.1	RefSeq	GCF_031470375.1-RS_2024_12_13	Contig	201676	4215786	2023-09-14	3856	PRJNA1006214	SAMN37016093
Paenibacillus pedocola	strain: TW48	3242193	ASM3159967v1	GCF_031599675.1	RefSeq	GCF_031599675.1-RS_2024_08_12	Complete Genome	6472393	6472393	2023-09-18	5759	PRJNA987427	SAMN35981170
Paenibacillus forsythiae	strain: T98	365616	ASM3195438v1	GCF_031954385.1	RefSeq	GCF_031954385.1-RS_2024_09_27	Contig	185844	5199937	2023-09-26	4831	PRJNA709589	SAMN18245289
Paenibacillus aurantius	strain: MBLB1776	2918900	ASM3226860v1	GCF_032268605.1	RefSeq	GCF_032268605.1-RS_2024_12_02	Complete Genome	6303770	6303770	2023-10-02	5731	PRJNA807736	SAMN26000377
Paenibacillus suaedae	strain: chi10	3077233	ASM3233735v1	GCF_032337355.1	RefSeq	GCF_032337355.1-RS_2024_10_23	Contig	820184	6646800	2023-10-03	5873	PRJNA1021019	SAMN37542061
Paenibacillus violae	strain: PFR10	3077234	ASM3246194v1	GCF_032461945.1	RefSeq	GCF_032461945.1-RS_2024_12_02	Scaffold	414559	7890983	2023-10-07	7310	PRJNA1021022	SAMN37542069
Paenibacillus hunanensis	strain: Y9	539262	ASM3405577v1	GCF_034055775.1	RefSeq	GCF_034055775.1-RS_2024_12_09	Complete Genome	5688415	5688415	2023-12-04	4627	PRJNA1042859	SAMN38323420
Paenibacillus phoenicis	strain: 3PO2SA	554117	ASM3471889v1	GCF_034718895.1	RefSeq	GCF_034718895.1-RS_2024_12_09	Contig	4587505	4737585	2023-12-27	4438	PRJNA1055543	SAMN39052043
Paenibacillus haidiansis	strain: M1	1574488	ASM3655366v1	GCF_036553665.1	RefSeq	GCF_036553665.1-RS_2025_02_11	Contig	425523	5706351	2024-02-12	5400	PRJNA1073728	SAMN39838181
Paenibacillus sanfengchensis	strain: H32	3119819	ASM3686476v1	GCF_036864765.1	RefSeq	GCF_036864765.1-RS_2025_02_24	Contig	544962	5951111	2024-02-23	5396	PRJNA1074498	SAMN39861552
Paenibacillus tundrae	strain: MLY93	528187	MLY93	GCF_036884255.1	RefSeq	GCF_036884255.1-RS_2024_05_26	Complete Genome	6534616	6534616	2024-04-05	5828	PRJNA1039734	SAMN38224731
Paenibacillus amylolyticus	strain: Y5S-7	1451	ASM3689422v1	GCF_036894225.1	RefSeq	GCF_036894225.1-RS_2024_04_05	Complete Genome	6917693	7361451	2024-04-05	6437	PRJNA1077904	SAMN39984688
Paenibacillus glucanolyticus	strain: GlSt238	59843	ASM3733348v1	GCF_037333485.1	RefSeq	GCF_037333485.1-RS_2024_04_05	Complete Genome	6673148	6673148	2024-04-05	6160	PRJNA1087061	SAMN40422510
Paenibacillus filicis	strain: KACC14197	669464	ASM3807031v1	GCF_038070315.1	RefSeq	GCF_038070315.1-RS_2024_04_11	Scaffold	240752	7686931	2024-04-11	7100	PRJNA1092829	SAMN40636482
Paenibacillus motobuensis	strain: JCM 12774	295324	ASM3952186v1	GCF_039521865.1	RefSeq	GCF_039521865.1-RS_2024_05_10	Scaffold	249116	5453823	2024-02-23	4956	PRJDB10510	SAMD00644945
Paenibacillus hodogayensis	strain: JCM 12520	279208	ASM3953632v1	GCF_039536325.1	RefSeq	GCF_039536325.1-RS_2024_05_10	Scaffold	447202	8416869	2024-02-23	7115	PRJDB10510	SAMD00645521
Paenibacillus vulneris	strain: JCM 18268	1133364	ASM3954318v1	GCF_039543185.1	RefSeq	GCF_039543185.1-RS_2024_05_11	Scaffold	335302	7872765	2024-02-23	7249	PRJDB10510	SAMD00645809
Paenibacillus wenxiniae	strain: DSM 100576	1636843	ASM3982260v1	GCF_039822605.1	RefSeq	GCF_039822605.1-RS_2024_08_25	Scaffold	242989	5951904	2024-05-24	4782	PRJNA1104373	SAMN41075593
Paenibacillus enshidis	strain: KCTC 33519	1458439	ASM4213636v1	GCF_042136365.1	RefSeq	GCF_042136365.1-RS_2024_09_22	Contig	199516	5395876	2024-09-21	5054	PRJNA891937	SAMN43758719
Paenibacillus terreus	strain: DSM 100035	1387834	ASM4213859v1	GCF_042138595.1	RefSeq	GCF_042138595.1-RS_2024_09_23	Contig	296409	6744071	2024-09-22	6223	PRJNA891937	SAMN43758892
Paenibacillus medicaginis	strain: JCM 18446	1470560	ASM4213863v1	GCF_042138635.1	RefSeq	GCF_042138635.1-RS_2024_09_23	Contig	139495	5812382	2024-09-22	5578	PRJNA891937	SAMN43759020
Paenibacillus aurantiacus	strain: TISTR 2452	1936118	ASM4243122v1	GCF_042431225.1	RefSeq	GCF_042431225.1-RS_2024_09_29	Scaffold	279764	7947736	2024-09-28	7020	PRJNA595761	SAMN43281844
Paenibacillus chartarius	strain: CCM 7759	747481	ASM4243282v1	GCF_042432825.1	RefSeq	GCF_042432825.1-RS_2024_09_29	Scaffold	109474	6852137	2024-09-28	6135	PRJNA595761	SAMN43281622
Paenibacillus sepulcri	strain: CCM 7311	359917	ASM4264710v1	GCF_042647105.1	RefSeq	GCF_042647105.1-RS_2024_10_06	Contig	8123574	8837805	2024-10-05	7597	PRJNA595761	SAMN43282227
Paenibacillus solisilvae	strain: CGMCC 1.3240	2486751	ASM4265640v1	GCF_042656405.1	RefSeq	GCF_042656405.1-RS_2024_10_06	Scaffold	106640	6960720	2024-10-06	6631	PRJNA595761	SAMN43282776
Paenibacillus septentrionalis	strain: PCU 280	429342	ASM4265986v1	GCF_042659865.1	RefSeq	GCF_042659865.1-RS_2024_10_06	Scaffold	262512	4757891	2024-10-06	4352	PRJNA595761	SAMN43284174
Paenibacillus chungangensis	strain: CCUG 59129	696535	ASM4267590v1	GCF_042675905.1	RefSeq	GCF_042675905.1-RS_2024_10_07	Contig	231749	5462589	2024-10-06	4769	PRJNA595761	SAMN43284382
Paenibacillus residui	strain: CCUG 57263	629724	ASM4267720v1	GCF_042677205.1	RefSeq	GCF_042677205.1-RS_2024_10_07	Scaffold	79238	5781483	2024-10-06	5175	PRJNA595761	SAMN43284416
Paenibacillus provencensis	strain: CCUG 53519	441151	ASM4267854v1	GCF_042678545.1	RefSeq	GCF_042678545.1-RS_2024_10_07	Contig	3407877	5687847	2024-10-06	5412	PRJNA595761	SAMN43284358
Paenibacillus puldeungensis	strain: CCUG 59189	696536	ASM4267894v1	GCF_042678945.1	RefSeq	GCF_042678945.1-RS_2024_10_07	Scaffold	238806	5531624	2024-10-06	5208	PRJNA595761	SAMN43284341
Paenibacillus nicotianae	strain: CGMCC 1.15067	1526551	ASM4268174v1	GCF_042681745.1	RefSeq	GCF_042681745.1-RS_2024_10_07	Scaffold	866311	5220511	2024-10-06	4647	PRJNA595761	SAMN43282599
Paenibacillus xanthanilyticus	strain: ZS-22-S1	1783531	ASM4268218v1	GCF_042682185.1	RefSeq	GCF_042682185.1-RS_2024_10_07	Contig	3959773	7390892	2024-10-06	6531	PRJNA595761	SAMN43282568
Paenibacillus rhizoplanae	strain: CCM 8725	1917181	ASM4268412v1	GCF_042684125.1	RefSeq	GCF_042684125.1-RS_2024_10_07	Scaffold	139226	7579680	2024-10-07	6657	PRJNA595761	SAMN43282444
Paenibacillus yanchengensis	strain: KCTC 33926	2035833	ASM4268484v1	GCF_042684845.1	RefSeq	GCF_042684845.1-RS_2024_10_07	Contig	156979	4543277	2024-10-07	4212	PRJNA595761	SAMN43282406
Paenibacillus shunpengii	strain: KCTC 33849	2054424	ASM4268490v1	GCF_042684905.1	RefSeq	GCF_042684905.1-RS_2024_10_07	Scaffold	1237518	5456019	2024-10-07	5159	PRJNA595761	SAMN43282404
Paenibacillus gansuensis	strain: KCTC 3950	306542	ASM4268492v1	GCF_042684925.1	RefSeq	GCF_042684925.1-RS_2024_10_07	Scaffold	337575	5311090	2024-10-07	5055	PRJNA595761	SAMN43282409
Paenibacillus thailandensis	strain: TISTR 1827	393250	ASM4268536v1	GCF_042685365.1	RefSeq	GCF_042685365.1-RS_2024_10_07	Scaffold	204262	5620800	2024-10-07	5229	PRJNA595761	SAMN43282388
Paenibacillus mesotrionivorans	strain: P15	3160968	ASM4609820v1	GCF_046098205.1	RefSeq	GCF_046098205.1-RS_2025_02_19	Scaffold	283892	6952194	2024-12-15	5944	PRJNA1183731	SAMN44632071
Paenibacillus phocaensis	strain: mt24	1776378	Paenibacillus phoceensis	GCF_900021165.1	RefSeq	GCF_900021165.1-RS_2024_12_16	Contig	218069	5515107	2016-01-29	5034	PRJEB12554	SAMEA3858979
Paenibacillus tuaregi	strain: Marseille-P2472T	1816681	PRJEB13948	GCF_900086655.1	RefSeq	GCF_900086655.1-RS_2024_12_11	Scaffold	447329	5668632	2016-06-06	5150	PRJEB13948	SAMEA3980476
Paenibacillus typhae	strain: CGMCC 1.11012	1174501	IMG-taxon 2667527451 annotated assembly	GCF_900099765.1	RefSeq	GCF_900099765.1-RS_2024_04_21	Scaffold	102525	6740451	2016-10-21	5981	PRJEB15952	SAMN05216192
Paenibacillus tianmuensis	strain: CGMCC 1.8946	624147	IMG-taxon 2617270934 annotated assembly	GCF_900100345.1	RefSeq	GCF_900100345.1-RS_2024_05_02	Scaffold	83875	6029601	2016-10-13	5817	PRJEB15998	SAMN04487970
Paenibacillus polysaccharolyticus	strain: BL9	582692	IMG-taxon 2654588110 annotated assembly	GCF_900102085.1	RefSeq	GCF_900102085.1-RS_2024_03_28	Scaffold	262542	6495147	2016-10-18	5652	PRJEB15806	SAMN05720606
Paenibacillus catalpae	strain: CGMCC 1.10784	1045775	IMG-taxon 2675903006 annotated assembly	GCF_900112695.1	RefSeq	GCF_900112695.1-RS_2024_05_03	Scaffold	784862	6620053	2016-11-05	5940	PRJEB17224	SAMN05216378
Paenibacillus algorifonticola	strain: CGMCC 1.10223	684063	IMG-taxon 2617270911 annotated assembly	GCF_900112925.1	RefSeq	GCF_900112925.1-RS_2024_04_27	Scaffold	205424	7468281	2016-11-05	6759	PRJEB17256	SAMN04487969
Paenibacillus bouchesdurhonensis	strain: Marseille-P3071T	1870990	Paenibacillus bouchesdurhonensis	GCF_900155685.1	RefSeq	GCF_900155685.1-RS_2024_12_09	Scaffold	423722	5824920	2017-02-09	5206	PRJEB18942	SAMEA48316168
Paenibacillus macquariensis	strain: ATCC 23464	948756	IMG-taxon 2681812895 annotated assembly	GCF_900156375.1	RefSeq	GCF_900156375.1-RS_2024_04_25	Scaffold	297471	6263229	2017-01-15	5938	PRJEB18892	SAMN05421578
Paenibacillus uliginis N3/975	strain: N3/975	1313296	IMG-taxon 2529292568 annotated assembly	GCF_900177425.1	RefSeq	GCF_900177425.1-RS_2024_04_25	Chromosome	658309	6452185	2017-04-19	6049	PRJEB20439	SAMN05661091
Paenibacillus aquistagni	strain: 11	1852522	IMG-taxon 2708742535 annotated assembly	GCF_900177815.1	RefSeq	GCF_900177815.1-RS_2024_04_27	Contig	607808	5386342	2017-04-20	4865	PRJEB20268	SAMN06295960
Paenibacillus faecalis	strain: Marseille-P3787	2079532	PRJEB24604	GCF_900289175.1	RefSeq	GCF_900289175.1-RS_2024_03_19	Scaffold	679495	4835346	2018-02-26	4519	PRJEB24604	SAMEA104572236
Paenibacillus macerans	strain: NCTC6355	44252	49508_F02	GCF_900454495.1	RefSeq	GCF_900454495.1-RS_2024_04_27	Contig	5182442	7390297	2018-08-01	6595	PRJEB6403	SAMEA4076714
Paenibacillus solanacearum	isolate: CIP111600	2048548	T16R228	GCF_910593845.1	RefSeq	GCF_910593845.1-RS_2024_05_06	Scaffold	153947	7609664	2021-07-07	6811	PRJEB45811	SAMEA8922961
Paenibacillus allorhizosphaerae	strain: CIP 111802	2849866	JJ-447	GCF_910594985.1	RefSeq	GCF_910594985.1-RS_2024_12_11	Scaffold	272464	8178005	2021-07-07	7586	PRJEB45811	SAMEA8945371
Paenibacillus pseudetheri	strain: CIP 111894	2897682	JJ-60	GCF_924513355.1	RefSeq	GCF_924513355.1-RS_2024_04_15	Scaffold	132609	6640894	2022-01-09	6267	PRJEB45811	SAMEA11935967
Paenibacillus plantiphilus	strain: CIP 111893	2905650	CIP111893	GCF_927798095.1	RefSeq	GCF_927798095.1-RS_2024_08_26	Scaffold	147865	6062857	2022-01-24	5333	PRJEB45811	SAMEA12303382
Paenibacillus auburnensis	isolate: CIP111892	2905649	CIP111892	GCF_927798115.1	RefSeq	GCF_927798115.1-RS_2024_04_15	Scaffold	445723	6439446	2022-01-24	5741	PRJEB45811	SAMEA12303383
Paenibacillus allorhizoplanae	strain: CIP 111891	2905648	CIP111891	GCF_927798215.1	RefSeq	GCF_927798215.1-RS_2024_03_29	Scaffold	232911	8162691	2022-01-24	7143	PRJEB45811	SAMEA12303385
Paenibacillus melissococcoides	isolate: ena-SAMPLE-TAB-26-04-2022-14:26:32:270-5432	2912268	2.1	GCF_944800085.1	RefSeq	GCF_944800085.1-RS_2024_10_11	Contig	594566	7186093	2022-07-21	7203	PRJEB49674	SAMEA14251711
Paenibacillus nuruki	isolate: AASFL403, strain: AASFL403	1886670	AASFL403	GCF_963311185.1	RefSeq	GCF_963311185.1-RS_2024_08_24	Complete Genome	5066866	5066866	2023-08-20	4500	PRJEB65278	SAMEA114291057
