# Supplementary material for: Genome‐Driven Analysis Reveals the Biotechnological Potential of a Novel Paenibacillus sp. Isolated From Crude Oil
Source: Microbiologyopen. 2025 Nov 24;14(6):e70159. doi: 10.1002/mbo3.70159 (PMC12643537; doi:10.1002/mbo3.70159)
Supplement: Supplementary file 11 — Table A2: Distribution of antibiotic resistance genes detected in genome analysis. Genomes that did not yield results for this analysis were not included in the table. [file MBO3-14-e70159-s009.xlsx]

## Sheet: ST2
GENE(DATABASE/ACCESSION)	Paenibacillus_aceris_GCF_017874035.1	Paenibacillus_aestuarii_GCF_027789125.1	Paenibacillus_agaridevorans_GCF_018604145.1	Paenibacillus_agricola_GCF_011440305.1	Paenibacillus_alba_GCF_013204855.1	Paenibacillus_albidus_GCF_014644435.1	Paenibacillus_albiflavus_GCF_004344915.1	Paenibacillus_alginolyticus_GCF_004000725.1	Paenibacillus_algorifonticola_GCF_900112925.1	Paenibacillus_alkalitolerans_GCF_016482785.1	Paenibacillus_allorhizoplanae_GCF_927798215.1	Paenibacillus_allorhizosphaerae_GCF_910594985.1	Paenibacillus_alvei_GCF_025547055.2	Paenibacillus_anaericanus_GCF_003994475.1	Paenibacillus_andongensis_GCF_025369935.1	Paenibacillus_antarcticus_GCF_008369725.1	Paenibacillus_antri_GCF_005765165.1	Paenibacillus_apiarius_GCF_017052585.1	Paenibacillus_apii_GCF_011043685.1	Paenibacillus_arenilitoris_GCF_014705655.1	Paenibacillus_azoreducens_GCF_021654775.1	Paenibacillus_baekrokdamisoli_GCF_003945345.1	Paenibacillus_baimaensis_GCF_025567575.1	Paenibacillus_beijingensis_GCF_000961095.1	Paenibacillus_brasilensis_GCF_009363115.1	Paenibacillus_campinasensis_GCF_002272015.1	Paenibacillus_caseinilyticus_GCF_027533645.1	Paenibacillus_catalpae_GCF_900112695.1	Paenibacillus_caui_GCF_019904135.1	Paenibacillus_cellulositrophicus_GCF_009363095.1	Paenibacillus_chitinolyticus_GCF_004117095.1	Paenibacillus_cineris_GCF_018333335.1	Paenibacillus_cisolokensis_GCF_018403665.1	Paenibacillus_contaminans_GCF_003285015.1	Paenibacillus_crassostreae_GCF_001857945.1	Paenibacillus_dendritiformis_GCF_021654795.1	Paenibacillus_dendrobii_GCF_009807035.1	Paenibacillus_dokdonensis_GCF_004916975.1	Paenibacillus_donghaensis_GCF_002192415.1	Paenibacillus_durus_GCF_000756615.1	Paenibacillus_ehimensis_GCF_004000785.1	Paenibacillus_elgii_GCF_029625475.1	Paenibacillus_endophyticus_GCF_014192395.1	Paenibacillus_enshidis_GCF_042136365.1	Paenibacillus_etheri_GCF_001012825.1	Paenibacillus_eucommiae_GCF_017874215.1	Paenibacillus_faecalis_GCF_900289175.1	Paenibacillus_favisporus_GCF_010993935.1	Paenibacillus_ferrarius_GCF_002027705.1
rphB(card/KX531052.1:0-2655)	1	0	0	0	0	0	0	0	0	0	0	0	0	0	1	0	0	0	0	0	0	0	0	0	0	0	0	0	0	0	1	0	0	0	0	0	1	0	0	1	0	0	0	0	0	0	0	0	0
lsaB(card/AJ579365.1:4149-5628)	0	1	0	0	0	0	0	0	0	0	0	1	0	0	0	0	0	0	0	0	0	0	0	0	0	0	0	0	0	0	0	0	0	0	0	0	0	0	0	0	0	0	0	0	0	0	0	0	0
Streptococcus_suis_chloramphenicol_acetyltransferase(card/AB080798.1:2658-3309)	0	0	1	0	0	0	0	0	0	0	0	0	0	0	0	0	0	0	0	0	0	0	0	0	0	0	0	0	0	0	0	0	0	0	0	0	0	0	0	0	0	0	0	0	0	0	0	0	0
RPH(megares/MEG_6086)	0	0	1	1	1	1	0	1	1	0	1	1	1	1	0	1	1	2	1	1	1	1	1	0	1	0	1	1	0	0	0	0	1	0	1	0	0	1	1	0	1	1	1	1	1	1	1	0	1
(AGly)spc(argannot/X02588:331-1113)	0	0	0	0	0	0	1	0	0	0	0	0	0	0	0	0	0	0	0	0	0	0	0	0	0	0	0	0	0	0	0	0	0	0	0	0	0	0	0	0	0	0	0	0	0	0	0	0	0
VANRA(megares/MEG_7459)	0	0	0	0	0	0	0	0	0	1	0	0	0	0	0	0	0	0	0	0	0	0	0	0	0	0	0	0	0	0	0	0	0	0	0	0	0	0	0	0	0	0	0	0	0	0	0	0	0
(Gly)vanS-Pt2(argannot/DQ018710:3721-4881)	0	0	0	0	0	0	0	0	0	1	0	0	0	0	0	0	0	0	0	0	0	0	0	0	0	0	0	0	0	0	0	0	0	0	0	0	0	0	0	0	0	0	0	0	0	0	0	0	0
VanHAX_PT_1(resfinder/DQ018710)	0	0	0	0	0	0	0	0	0	1	0	0	0	0	0	0	0	0	0	0	0	0	0	0	0	0	0	0	0	0	0	0	0	0	0	0	0	0	0	0	0	0	0	0	0	0	0	0	0
(AGly)aadK-Pm(argannot/CP002869:c4442322-4441435)	0	0	0	0	0	0	0	0	0	1	0	0	0	0	0	0	1	0	0	0	0	0	1	0	0	0	0	0	0	0	1	0	0	0	0	0	0	0	0	0	0	0	0	0	0	1	0	0	0
APH(2'')-IIIa(card/U51479:0-921)	0	0	0	0	0	0	0	0	0	0	0	1	0	0	0	0	0	0	0	0	0	0	0	0	0	0	0	0	0	0	0	0	0	0	0	0	0	0	0	0	0	0	0	0	0	0	0	0	0
vanZF(card/AF155139:4338-4959)	0	0	0	0	0	0	0	0	0	0	0	0	1	0	0	0	0	0	0	0	0	0	0	0	0	0	0	0	0	0	0	0	0	0	0	0	0	0	0	0	0	0	0	0	0	0	0	0	0
vanYF(card/AF155139:3396-4278)	0	0	0	0	0	0	0	0	0	0	0	0	1	0	0	0	0	0	0	0	0	0	0	0	0	0	0	0	0	0	0	0	0	0	0	0	0	0	0	0	0	0	0	0	0	0	0	0	0
vanSF(card/AF155139:2199-3297)	0	0	0	0	0	0	0	0	0	0	0	0	1	0	0	0	0	0	0	0	0	0	0	0	0	0	0	0	0	0	0	0	0	0	0	0	0	0	0	0	0	0	0	0	0	0	0	0	0
clbB(card/AP008955.1:4759207-4758175)	0	0	0	0	0	0	0	0	0	0	0	0	0	0	0	0	0	2	0	0	0	0	0	1	1	0	0	0	1	0	1	0	0	1	0	1	0	0	0	1	0	1	0	0	0	0	0	0	0
(AGly)aadE-Pp(argannot/HE577054:1299623-1300477)	0	0	0	0	0	0	0	0	0	0	0	0	0	0	0	0	0	1	0	0	0	0	0	0	1	0	0	0	0	0	0	0	0	0	0	0	0	0	0	0	0	0	0	0	0	0	0	0	0
(Gly)vanZ-Pa(argannot/DQ018711:7169-7648)	0	0	0	0	0	0	0	0	0	0	0	0	0	0	0	0	0	1	0	0	0	0	0	0	0	0	0	0	0	0	0	0	0	0	0	0	0	0	0	0	0	0	0	0	0	0	0	0	0
(Gly)vanY-Pt2(argannot/DQ018711:6234-7133)	0	0	0	0	0	0	0	0	0	0	0	0	0	0	0	0	0	1	0	0	0	0	0	0	0	0	0	0	0	0	0	0	0	0	0	0	0	0	0	0	0	0	0	0	0	0	0	0	0
VanHAX_PA_1(resfinder/DQ018711)	0	0	0	0	0	0	0	0	0	0	0	0	0	0	0	0	0	1	0	0	0	0	0	0	0	0	0	0	0	0	0	0	0	0	0	0	0	0	0	0	0	0	0	0	0	0	0	0	0
VANSA(megares/MEG_7489)	0	0	0	0	0	0	0	0	0	0	0	0	0	0	0	0	0	1	0	0	0	0	0	0	0	0	0	0	0	0	0	0	0	0	0	0	0	0	0	0	0	0	0	0	0	0	0	0	0
(Gly)vanR-Pt(argannot/DQ018711:1-696)	0	0	0	0	0	0	0	0	0	0	0	0	0	0	0	0	0	1	0	0	0	0	0	0	0	0	0	0	0	0	0	0	0	0	0	0	0	0	0	0	0	0	0	0	0	0	0	0	0
DFRD(megares/MEG_2576)	0	0	0	0	0	0	0	0	0	0	0	0	0	0	0	0	0	0	0	0	0	0	1	0	0	0	0	0	0	0	0	0	0	0	0	0	0	0	0	0	0	0	0	0	0	0	0	0	0
LlmA_23S_ribosomal_RNA_methyltransferase(card/KX531046.1:0-864)	0	0	0	0	0	0	0	0	0	0	0	0	0	0	0	0	0	0	0	0	0	0	0	0	0	1	0	0	0	0	0	0	0	0	0	0	0	0	0	0	0	0	0	0	0	0	0	0	0
cipA(card/CP001793.1:3932167-3931126)	0	0	0	0	0	0	0	0	0	0	0	0	0	0	0	0	0	0	0	0	0	0	0	0	0	0	0	0	0	1	0	1	0	0	0	0	0	0	0	0	0	0	0	0	0	0	1	1	0
APH(3')-IVa(card/X03364:0-789)	0	0	0	0	0	0	0	0	0	0	0	0	0	0	0	0	0	0	0	0	0	0	0	0	0	0	0	0	0	0	1	0	0	0	0	0	0	0	0	0	0	0	0	0	0	0	0	0	0
tetB(48)(card/KX531045.1:0-816)	0	0	0	0	0	0	0	0	0	0	0	0	0	0	0	0	0	0	0	0	0	0	0	0	0	0	0	0	0	0	0	0	0	0	0	0	1	0	0	0	0	0	0	0	0	0	0	0	0
FOSA(megares/MEG_2982)	0	0	0	0	0	0	0	0	0	0	0	0	0	0	0	0	0	0	0	0	0	0	0	0	0	0	0	0	0	0	0	0	0	0	0	0	0	0	0	0	1	1	0	0	0	0	0	0	0
ANT4-PRIME(megares/MEG_978)	0	0	0	0	0	0	0	0	0	0	0	0	0	0	0	0	0	0	0	0	0	0	0	0	0	0	0	0	0	0	0	0	0	0	0	0	0	0	0	0	0	0	0	0	0	0	1	0	0
VatI(card/KX531050.1:0-633)	0	0	0	0	0	0	0	0	0	0	0	0	0	0	0	0	0	0	0	0	0	0	0	0	0	0	0	0	0	0	0	0	0	0	0	0	0	0	0	0	0	0	0	0	0	0	0	0	0
TaeA(card/KX531049.1:0-1947)	0	0	0	0	0	0	0	0	0	0	0	0	0	0	0	0	0	0	0	0	0	0	0	0	0	0	0	0	0	0	0	0	0	0	0	0	0	0	0	0	0	0	0	0	0	0	0	0	0
tetA(48)(card/KX531044.1:0-1032)	0	0	0	0	0	0	0	0	0	0	0	0	0	0	0	0	0	0	0	0	0	0	0	0	0	0	0	0	0	0	0	0	0	0	0	0	0	0	0	0	0	0	0	0	0	0	0	0	0
erm(C)_13(resfinder/M13761)	0	0	0	0	0	0	0	0	0	0	0	0	0	0	0	0	0	0	0	0	0	0	0	0	0	0	0	0	0	0	0	0	0	0	0	0	0	0	0	0	0	0	0	0	0	0	0	0	0
(AGly)aadC(argannot/V01282:225-701)	0	0	0	0	0	0	0	0	0	0	0	0	0	0	0	0	0	0	0	0	0	0	0	0	0	0	0	0	0	0	0	0	0	0	0	0	0	0	0	0	0	0	0	0	0	0	0	0	0
BahA(card/KX531048.1:0-2259)	0	0	0	0	0	0	0	0	0	0	0	0	0	0	0	0	0	0	0	0	0	0	0	0	0	0	0	0	0	0	0	0	0	0	0	0	0	0	0	0	0	0	0	0	0	0	0	0	0
(Rif)rphD(argannot/NG_063826:1-2619)	0	0	0	0	0	0	0	0	0	0	0	0	0	0	0	0	0	0	0	0	0	0	0	0	0	0	0	0	0	0	0	0	0	0	0	0	0	0	0	0	0	0	0	0	0	0	0	0	0
cpaA(card/KX531054.1:0-486)	0	0	0	0	0	0	0	0	0	0	0	0	0	0	0	0	0	0	0	0	0	0	0	0	0	0	0	0	0	0	0	0	0	0	0	0	0	0	0	0	0	0	0	0	0	0	0	0	0
AAC(2')-IIb(card/KX531051.1:0-723)	0	0	0	0	0	0	0	0	0	0	0	0	0	0	0	0	0	0	0	0	0	0	0	0	0	0	0	0	0	0	0	0	0	0	0	0	0	0	0	0	0	0	0	0	0	0	0	0	0
AAC(6')-34(card/KX531053.1:0-594)	0	0	0	0	0	0	0	0	0	0	0	0	0	0	0	0	0	0	0	0	0	0	0	0	0	0	0	0	0	0	0	0	0	0	0	0	0	0	0	0	0	0	0	0	0	0	0	0	0
mphI(card/KX531056.1:0-927)	0	0	0	0	0	0	0	0	0	0	0	0	0	0	0	0	0	0	0	0	0	0	0	0	0	0	0	0	0	0	0	0	0	0	0	0	0	0	0	0	0	0	0	0	0	0	0	0	0
CatU(card/KX531047.1:0-654)	0	0	0	0	0	0	0	0	0	0	0	0	0	0	0	0	0	0	0	0	0	0	0	0	0	0	0	0	0	0	0	0	0	0	0	0	0	0	0	0	0	0	0	0	0	0	0	0	0
VgbC(card/KX531055.1:0-891)	0	0	0	0	0	0	0	0	0	0	0	0	0	0	0	0	0	0	0	0	0	0	0	0	0	0	0	0	0	0	0	0	0	0	0	0	0	0	0	0	0	0	0	0	0	0	0	0	0
(MLS)cfr(B)(argannot/KR610408:4995-6044)	0	0	0	0	0	0	0	0	0	0	0	0	0	0	0	0	0	0	0	0	0	0	0	0	0	0	0	0	0	0	0	0	0	0	0	0	0	0	0	0	0	0	0	0	0	0	0	0	0
cfr(B)(card/HG002396.1:5272-6322)	0	0	0	0	0	0	0	0	0	0	0	0	0	0	0	0	0	0	0	0	0	0	0	0	0	0	0	0	0	0	0	0	0	0	0	0	0	0	0	0	0	0	0	0	0	0	0	0	0
(Gly)vanZ-Pa(argannot/DQ018711:2047-2862)	0	0	0	0	0	0	0	0	0	0	0	0	0	0	0	0	0	0	0	0	0	0	0	0	0	0	0	0	0	0	0	0	0	0	0	0	0	0	0	0	0	0	0	0	0	0	0	0	0
tet(L)_5(resfinder/X08034)	0	0	0	0	0	0	0	0	0	0	0	0	0	0	0	0	0	0	0	0	0	0	0	0	0	0	0	0	0	0	0	0	0	0	0	0	0	0	0	0	0	0	0	0	0	0	0	0	0
dfrG(card/AB205645:1012-1510)	0	0	0	0	0	0	0	0	0	0	0	0	0	0	0	0	0	0	0	0	0	0	0	0	0	0	0	0	0	0	0	0	0	0	0	0	0	0	0	0	0	0	0	0	0	0	0	0	0
Lactobacillus_reuteri_cat-TC(card/U75299:0-717)	0	0	0	0	0	0	0	0	0	0	0	0	0	0	0	0	0	0	0	0	0	0	0	0	0	0	0	0	0	0	0	0	0	0	0	0	0	0	0	0	0	0	0	0	0	0	0	0	0
(AGly)satA(argannot/NG_064662:101_622)	0	0	0	0	0	0	0	0	0	0	0	0	0	0	0	0	0	0	0	0	0	0	0	0	0	0	0	0	0	0	0	0	0	0	0	0	0	0	0	0	0	0	0	0	0	0	0	0	0
(phe)catA_variant1(argannot/NG_060532:101-748)	0	0	0	0	0	0	0	0	0	0	0	0	0	0	0	0	0	0	0	0	0	0	0	0	0	0	0	0	0	0	0	0	0	0	0	0	0	0	0	0	0	0	0	0	0	0	0	0	0
vanRF(card/AF155139:1511-2207)	0	0	0	0	0	0	0	0	0	0	0	0	0	0	0	0	0	0	0	0	0	0	0	0	0	0	0	0	0	0	0	0	0	0	0	0	0	0	0	0	0	0	0	0	0	0	0	0	0
VanHFX_1(resfinder/AF155139)	0	0	0	0	0	0	0	0	0	0	0	0	0	0	0	0	0	0	0	0	0	0	0	0	0	0	0	0	0	0	0	0	0	0	0	0	0	0	0	0	0	0	0	0	0	0	0	0	0
SULI(megares/MEG_6615)	0	0	0	0	0	0	0	0	0	0	0	0	0	0	0	0	0	0	0	0	0	0	0	0	0	0	0	0	0	0	0	0	0	0	0	0	0	0	0	0	0	0	0	0	0	0	0	0	0
	1	1	2	1	1	1	1	1	1	4	1	3	4	1	1	1	2	10	1	1	1	1	3	1	3	1	1	1	1	1	4	1	1	1	1	1	2	1	1	2	2	3	1	1	1	2	3	1	1
[truncated: 111 more columns]
