# Supplementary material for: Genome‐Driven Analysis Reveals the Biotechnological Potential of a Novel Paenibacillus sp. Isolated From Crude Oil
Source: Microbiologyopen. 2025 Nov 24;14(6):e70159. doi: 10.1002/mbo3.70159 (PMC12643537; doi:10.1002/mbo3.70159)
Supplement: Supplementary file 17 — Table A8: Distribution of genes related to plant growth promotion mechanisms in strain 210 and in the genomes of the closest species according to our phylogenomic results. [file MBO3-14-e70159-s018.xlsx]

## Sheet: ST8
Genes	Product	Paenibacillus sp strain 210	Paenibacillus_brasilensis_GCF_009363115.1	Paenibacillus_kribbensis_GCF_002240415.1	Paenibacillus_peoriae_GCF_022531965.1	Paenibacillus_farraposensis_GCF_020736845.1	Paenibacillus_ottowii_GCF_006874425.1	Paenibacillus_polymyxa_GCF_022811565.1	Paenibacillus_jamilae_GCF_001477135.1	Paenibacillus_maysiensis_GCF_000520815.1	Paenibacillus_terrae_GCF_000235585.1
Indole-3-acetic acid biosynthesis genes
ipdC	thiamine pyrophosphate-binding protein	AB1387_00400	GCU48_RS22045	B4V02_RS24820	MLD56_RS00395	JO375_RS16250	FKV70_RS23685	CUU60_RS16875	NS115_RS04310	L696_RS0117175	-
aroF	3-Deoxy-7-phosphoheptulonate synthase	AB1387_07710	GCU48_RS18715	B4V02_RS17525	MLD56_RS07785	JO375_RS20780	FKV70_RS03150	CUU60_RS24630	NS115_RS15370	L696_RS0102625	HPL003_RS15425
trpA	tryptophan synthase subunit alpha	AB1387_14790	GCU48_RS26250	B4V02_RS10550	MLD56_RS14590	JO375_RS16445	FKV70_RS05720	CUU60_RS05865	NS115_RS13440	L696_RS0102405	HPL003_RS22505
trpB	tryptophan synthase subunit beta	AB1387_14795	GCU48_RS26255	B4V02_RS10545	MLD56_RS14595	JO375_RS16440	FKV70_RS05725	CUU60_RS05870	NS115_RS13445	L696_RS0102410	HPL003_RS22510
trpCF	phosphoribosylanthranilate isomerase	AB1387_14800	GCU48_RS26260	B4V02_RS10540	MLD56_RS14600	JO375_RS16435	FKV70_RS05730	CUU60_RS05875	NS115_RS13450	L696_RS0102415	HPL003_RS22515
trpC	indole-3-glycerol phosphate synthase TrpC	AB1387_14805	GCU48_RS26265	B4V02_RS10535	MLD56_RS14605	JO375_RS16430	FKV70_RS05735	CUU60_RS05880	NS115_RS13455	L696_RS0102420	HPL003_RS22520
trpD	anthranilate phosphoribosyltransferase	AB1387_14810	GCU48_RS26270	B4V02_RS10530	MLD56_RS14610	JO375_RS16425	FKV70_RS05740	CUU60_RS05885	NS115_RS13460	L696_RS0102425	HPL003_RS22525
trpE	anthranilate synthase component I	AB1387_14815	GCU48_RS26275	B4V02_RS10525	MLD56_RS14615	JO375_RS16420	FKV70_RS05745	CUU60_RS05890	NS115_RS13465	L696_RS0102430	HPL003_RS22530
aroH	Chorismate mutase	AB1387_14820	GCU48_RS26280	B4V02_RS10520	MLD56_RS14620	JO375_RS16415	FKV70_RS05750	CUU60_RS05895	NS115_RS13470	L696_RS0102435	HPL003_RS22535
aroC	Chorismate synthase	AB1387_14830	GCU48_RS26290	B4V02_RS10510	MLD56_RS14630	JO375_RS16405	FKV70_RS05760	CUU60_RS05905	NS115_RS13480	L696_RS0102445	HPL003_RS22545
trpG	glutamine amidotransferase	AB1387_18125*	GCU48_RS27655	B4V02_RS09430	MLD56_RS15675	JO375_RS18330	FKV70_RS06860	CUU60_RS06960	NS115_RS10850	L696_RS0111765	HPL003_RS23735
trpS	tryptophan--tRNA ligase	AB1387_20675	GCU48_RS14485	B4V02_RS04675	MLD56_RS20860	JO375_RS03110	FKV70_RS16090	CUU60_RS11575	NS115_RS05730	L696_RS0126810	HPL003_RS01585
Phosphate solubilization genes
ptsS	phosphate ABC transporter substrate-binding protein PstS family protein	AB1387_08280	GCU48_RS19440	B4V02_RS17045	MLD56_RS08410	JO375_RS20190	FKV70_RS10370	CUU60_RS25230	NS115_RS09765	L696_RS0119010	HPL003_RS15860
ptsC	phosphate ABC transporter permease subunit PstC	AB1387_08285	GCU48_RS19445	B4V02_RS17040	MLD56_RS08415	JO375_RS20185	FKV70_RS10375	CUU60_RS25235	NS115_RS09770	L696_RS0119015	HPL003_RS15865
ptsA	phosphate ABC transporter permease PstA	AB1387_08290	GCU48_RS19450	B4V02_RS17035	MLD56_RS08420	JO375_RS20180	FKV70_RS10380	CUU60_RS25240	NS115_RS09775	L696_RS0119020	HPL003_RS15870
ptsB	phosphate ABC transporter ATP-binding protein PstB	AB1387_08295	GCU48_RS19455	B4V02_RS17030	MLD56_RS08425	JO375_RS20110	FKV70_RS10450	CUU60_RS25310	NS115_RS09780	L696_RS0119090	HPL003_RS15940
phoU	phosphate signaling complex protein PhoU	AB1387_08370	GCU48_RS19530	B4V02_RS16955	MLD56_RS08495	JO375_RS20105	FKV70_RS10455	CUU60_RS25315	NS115_RS12150	L696_RS0119095	HPL003_RS15945
iap	aminopeptidase	AB1387_11915	GCU48_RS00810	B4V02_RS11850	MLD56_RS24545	JO375_RS17900	FKV70_RS06795	CUU60_RS06895	NS115_RS17710	L696_RS0114520	HPL003_RS21515
phoN	phosphatase PAP2 family protein	AB1387_21265	GCU48_RS06150	B4V02_RS13665	MLD56_RS07485	JO375_RS15825	FKV70_RS02855	CUU60_RS12140	NS115_RS21465	L696_RS0123290	HPL003_RS22000
phnD	phosphonate ABC transporter substrate-binding protein	AB1387_21780	GCU48_RS06645	B4V02_RS12620	MLD56_RS21870	-	FKV70_RS20240	CUU60_RS12640	NS115_RS12735	L696_RS0125415	HPL003_RS21015
phnC	phosphonate ABC transporter ATP-binding protein	AB1387_21785	GCU48_RS06650	B4V02_RS12615	MLD56_RS13520	JO375_RS17620	FKV70_RS20245	CUU60_RS12645	NS115_RS12740	L696_RS0125420	HPL003_RS21010
phnE	phosphonate ABC transporter, permease protein PhnE	AB1387_21795	GCU48_RS06655	B4V02_RS12610	MLD56_RS21880	-	FKV70_RS20255	CUU60_RS12655	NS115_RS12750	L696_RS0125430	HPL003_RS21005
phoA	alkaline phosphatase	AB1387_21945	GCU48_RS18155	B4V02_RS10860	MLD56_RS22060	JO375_RS16710	FKV70_RS02640	CUU60_RS05590	NS115_RS15670	L696_RS0125665	HPL003_RS21880
Nitrate transport and nitrate/nitrite reduction
narK	MFS transporter NNP family nitrate/nitrite transporter	AB1387_08465	GCU48_RS02965	B4V02_RS16870	MLD56_RS12625	JO375_RS12365	FKV70_RS13510	CUU60_RS09170	NS115_RS00350	L696_RS0106105	HPL003_RS25550
narG	nitrate reductase subunit alpha	AB1387_08485	GCU48_RS03000	B4V02_RS16795	MLD56_RS12430	JO375_RS12315	FKV70_RS13390	CUU60_RS09035	NS115_RS00660	L696_RS0105925	HPL003_RS25640
narH	nitrate reductase subunit beta	AB1387_08490	GCU48_RS02995	B4V02_RS16790	MLD56_RS12435	JO375_RS12315	FKV70_RS13385	CUU60_RS09030	NS115_RS00655	L696_RS0105920	HPL003_RS25635
narJ	nitrate reductase molybdenum cofactor assembly chaperone	AB1387_08495	GCU48_RS02990	B4V02_RS16785	MLD56_RS12440	JO375_RS12310	FKV70_RS13380	CUU60_RS09025	NS115_RS00650	L696_RS0105915	HPL003_RS25630
narI	respiratory nitrate reductase subunit gamma	AB1387_08500	GCU48_RS02985	B4V02_RS16775	MLD56_RS12445	JO375_RS12305	FKV70_RS13375	CUU60_RS09020	NS115_RS00645	L696_RS0105910	HPL003_RS25625
Niterate transport and reduction
nirB	nitrite reductase large subunit NirB	AB1387_03295	GCU48_RS13835	B4V02_RS09330	MLD56_RS15765	JO375_RS10785	FKV70_RS17315	CUU60_RS19670	NS115_RS21545	L696_RS0105615	HPL003_RS23845
nirC	nitrate/nitrite transporter	AB1387_16035	GCU48_RS02965	B4V02_RS09305	MLD56_RS15790	-	FKV70_RS13355	-	-	L696_RS0105620	HPL003_RS23850
nirD	nitrite reductase small subunit NirD	AB1387_03300	GCU48_RS13840	B4V02_RS09335	MLD56_RS03440	JO375_RS10765	FKV70_RS17320	CUU60_RS19675	NS115_RS21550	L696_RS0114460	HPL003_RS23820
nifB	nitrogenase cofactor biosynthesis protein NifB	AB1387_05110	GCU48_RS15840	B4V02_RS20050	MLD56_RS05435	-	-	-	NS115_RS08985	L696_RS0107555	HPL003_RS12860
nifH	nitrogenase iron protein	AB1387_05115	GCU48_RS15845	B4V02_RS20045	MLD56_RS05440	-	-	-	NS115_RS08990	L696_RS0107550	HPL003_RS12865
nifD	nitrogenase molybdenum-iron protein alpha chain	AB1387_05120	GCU48_RS15850	B4V02_RS20040	MLD56_RS05445	-	-	-	NS115_RS08995	L696_RS0107545	HPL003_RS12870
nifK	nitrogenase molybdenum-iron protein subunit beta	AB1387_05125	GCU48_RS15855	B4V02_RS20035	MLD56_RS05450	-	-	-	NS115_RS09000	L696_RS0107540	HPL003_RS12875
nifE	nitrogenase iron-molybdenum cofactor biosynthesis protein NifE	AB1387_05130	GCU48_RS15860	B4V02_RS20030	MLD56_RS05455	-	-	-	NS115_RS09005	L696_RS0107535	HPL003_RS12880
nifN	nitrogenase iron-molybdenum cofactor biosynthesis protein NifN	AB1387_05135	GCU48_RS15865	B4V02_RS20025	MLD56_RS05460	-	-	-	NS115_RS09010	L696_RS0107530	HPL003_RS12885
nifX	nitrogen fixation protein NifX	AB1387_05140***	GCU48_RS15870	B4V02_RS20020	MLD56_RS05465	-	-	-	NS115_RS09015	L696_RS0107525	HPL003_RS12890
hesA	HesA/MoeB/ThiF family protein	AB1387_05145	GCU48_RS15875	B4V02_RS20015	MLD56_RS05470	-	-	-	NS115_RS09020	L696_RS0107520	HPL003_RS12895
nifU	nitrogenase fixation protein NifU	AB1387_20555**	GCU48_RS05580	B4V02_RS04810	MLD56_RS21125	-	-	-	NS115_RS21900	L696_RS0117030	HPL003_RS02345
amtB	ammonium transporter	AB1387_08985	GCU48_RS20085	B4V02_RS16255	MLD56_RS09035	JO375_RS19590	FKV70_RS11015	CUU60_RS25890	NS115_RS08990	L696_RS0107550	HPL003_RS16645
Molybdenum
glp	gephyrin-like molybdotransferase Glp	AB1387_13595	GCU48_RS24675	B4V02_RS11645	MLD56_RS13400	JO375_RS17710	FKV70_RS22175	CUU60_RS02920	NS115_RS09515	L696_RS0105175	HPL003_RS19840
-	MogA/MoaB family molybdenum cofactor	AB1387_06255	GCU48_RS21405	B4V02_RS14890	MLD56_RS06475	-	FKV70_RS12300	CUU60_RS22460	-	L696_RS0120135	HPL003_RS13930
modB	molybdate ABC transporter permease subunit	AB1387_23930	GCU48_RS02300	B4V02_RS01665	MLD56_RS17395	JO375_RS12325	FKV70_RS19270	CUU60_RS08285	NS115_RS00665	L696_RS0105930	HPL003_RS25005
modA	molybdate ABC transporter substrate-binding	AB1387_23935	GCU48_RS02305	B4V02_RS01660	MLD56_RS17400	JO375_RS12330	FKV70_RS19275	CUU60_RS08290	NS115_RS00670	L696_RS32460	HPL003_RS25010
-	molybdenum cofactor biosynthesis protein B	AB1387_10260	-	-	MLD56_RS17410	JO375_RS01905	-	CUU60_RS27205	NS115_RS06460	-	HPL003_RS25020
-	molybdenum cofactor biosynthesis protein MoaE	AB1387_17620	GCU48_RS02955	B4V02_RS07950	MLD56_RS17920	JO375_RS12275	FKV70_RS19285	CUU60_RS08990	NS115_RS00615	L696_RS0105875	HPL003_RS25590
-	molybdenum cofactor guanylyltransferase	AB1387_23730	GCU48_RS08425	B4V02_RS01825	MLD56_RS23565	JO375_RS07850	FKV70_RS07930	CUU60_RS14365	NS115_RS10440	L696_RS0116900	HPL003_RS04905
moaD	molybdopterin converting factor subunit 1	AB1387_17615	-	B4V02_RS07485	-	-	FKV70_RS13340	-	NS115_RS22705	L696_RS0105870	HPL003_RS25585
-	molybdopterin oxidoreductase family protein	AB1387_23775	GCU48_RS08460	B4V02_RS01780	MLD56_RS23600	-	FKV70_RS07965	CUU60_RS14410	NS115_RS21530	L696_RS0116940	HPL003_RS04950
-	molybdopterin-dependent oxidoreductase	AB1387_12295	-	-	-	JO375_RS07815	-	-	NS115_RS10405	L696_RS28275	-
mobB	molybdopterin-guanine dinucleotide biosynthesis protein B	AB1387_13590	GCU48_RS24670	B4V02_RS11650	MLD56_RS13395	JO375_RS17715	FKV70_RS22170	CUU60_RS02915	NS115_RS09520	L696_RS0105170	HPL003_RS19845
*type 1 glutamine amidotransferase family Protein
**NifU family protein
***NifB/NifX family molybdenum-iron cluster-binding
